# Supplementary material for: An application of statistics to comparative metagenomics
Source: BMC Bioinformatics. 2006 Mar 20;7:162. doi: 10.1186/1471-2105-7-162 (PMC1473205; doi:10.1186/1471-2105-7-162)
Supplement: Additional File 1 — Step-by-step description of the methods used to calculate the differences between subsystems [file 1471-2105-7-162-S1.tgz]

Archive with 8 entries (7 files):
- xipe-0.01
- xipe-0.01/xipe3.perl
- xipe-0.01/COPYING
- xipe-0.01/xipe.pl
- xipe-0.01/README
- xipe-0.01/Makefile
- xipe-0.01/xipe.c
- xipe-0.01/xipe2.perl
