# Supplementary material for: An application of statistics to comparative metagenomics
Source: BMC Bioinformatics. 2006 Mar 20;7:162. doi: 10.1186/1471-2105-7-162 (PMC1473205; doi:10.1186/1471-2105-7-162)
Supplement: Additional File 1 — Step-by-step description of the methods used to calculate the differences between subsystems [file 1471-2105-7-162-S1.tgz › xipe-0.01/Makefile]

#Copyright (C) 2005 Beltran Rodriguez-Brito
#
#This program is free software; you can redistribute it and/or
#modify it under the terms of the GNU General Public License
#as published by the Free Software Foundation; either version 2
#of the License, or (at your option) any later version.
#
#This program is distributed in the hope that it will be useful,
#but WITHOUT ANY WARRANTY; without even the implied warranty of
#MERCHANTABILITY or FITNESS FOR A PARTICULAR PURPOSE.  See the
#GNU General Public License for more details.
#
#You should have received a copy of the GNU General Public License
#along with this program; if not, write to the Free Software
#Foundation, Inc., 51 Franklin Street, Fifth Floor, Boston, MA  02110-1301, USA.
#
#Released as part of the xipe package as supplemental online material
#to "A statistical approach for metagenome comparisons"
# by Beltran Rodriguez-Brito, Forest Rohwer, and Robert A. Edwards.

xipe:	xipe.c
	cc -O -o xipe xipe.c
