# Supplementary material for: An application of statistics to comparative metagenomics
Source: BMC Bioinformatics. 2006 Mar 20;7:162. doi: 10.1186/1471-2105-7-162 (PMC1473205; doi:10.1186/1471-2105-7-162)
Supplement: Additional File 3 — Presence of subsystems in different environmental samples in tab-separated text format. [file 1471-2105-7-162-S3.txt]

Number	Name	Kingdom	Classification	Classification	# AMD	#SEED	#Sargasso	AMD per 1,000,000 proteins	SEED per 1,000,000 proteins	Sargasso per 1,000,000 proteins	Prevalence
1	206-core-genes	Bacteria	Experimental Subsystems	Empty	47	11922	5927	6193.990511	9446.123738	6170.352534	SEED
2	ABC_transporter_alkylphosphonate_(TC_3.A.1.9.1)	Archaea	Membrane Transport	ABC transporters	0	0	1	0	0	1.041058298	Sargasso
3	ABC_transporter_alkylphosphonate_(TC_3.A.1.9.1)	Bacteria	Membrane Transport	ABC transporters	0	464	403	0	367.6397764	419.5464942	Sargasso
4	ABC_transporter_arabinose_(TC_3.A.1.2.2)	Bacteria	Membrane Transport	ABC transporters	0	554	120	0	438.9492158	124.9269958	SEED
5	ABC_transporter_arabinose_(TC_3.A.1.2.2)	Eukaryota	Membrane Transport	ABC transporters	0	0	1	0	0	1.041058298	Sargasso
6	ABC_transporter_branched-chain_amino_acid_(TC_3.A.1.4.1)	Bacteria	Membrane Transport	ABC transporters	0	2256	1169	0	1787.489947	1216.997151	SEED
7	ABC_transporter_dipeptide_(TC_3.A.1.5.2)	Archaea	Membrane Transport	ABC transporters	22	317	87	2899.314707	251.1676921	90.57207195	SEED
8	ABC_transporter_dipeptide_(TC_3.A.1.5.2)	Bacteria	Membrane Transport	ABC transporters	5	2106	730	658.9351608	1668.640882	759.9725577	SEED
9	ABC_transporter_ferric_enterobactin_(TC_3.A.1.14.2)	Archaea	Membrane Transport	ABC transporters	0	2	0	0	1.584654209	0	SEED
10	ABC_transporter_ferric_enterobactin_(TC_3.A.1.14.2)	Bacteria	Membrane Transport	ABC transporters	1	364	17	131.7870322	288.407066	17.69799107	SEED
11	ABC_transporter_ferrichrome_(TC_3.A.1.14.3)	Archaea	Membrane Transport	ABC transporters	0	26	0	0	20.60050471	0	SEED
12	ABC_transporter_ferrichrome_(TC_3.A.1.14.3)	Bacteria	Membrane Transport	ABC transporters	1	739	33	131.7870322	585.5297301	34.35492384	SEED
13	ABC_transporter_galactose_(TC_3.A.1.2.3)	Bacteria	Membrane Transport	ABC transporters	0	556	122	0	440.53387	127.0091124	SEED
14	ABC_transporter_glutamate_aspartate_(TC_3.A.1.3.4)	Bacteria	Membrane Transport	ABC transporters	0	460	36	0	364.470468	37.47809874	SEED
15	ABC_transporter_glutamine_(TC_3.A.1.3.2)	Archaea	Membrane Transport	ABC transporters	0	282	76	0	223.4362434	79.12043066	SEED
16	ABC_transporter_glutamine_(TC_3.A.1.3.2)	Bacteria	Membrane Transport	ABC transporters	0	1269	136	0	1005.463095	141.5839286	SEED
17	ABC_transporter_glycerol_(TC_3.A.1.1.3)	Bacteria	Membrane Transport	ABC transporters	2	653	333	263.5740643	517.3895991	346.6724133	SEED
18	ABC_transporter_heme_(TC3.A.1.107.1)	Archaea	Membrane Transport	ABC transporters	0	4	15	0	3.169308417	15.61587447	Sargasso
19	ABC_transporter_heme_(TC3.A.1.107.1)	Bacteria	Membrane Transport	ABC transporters	0	408	346	0	323.2694586	360.2061712	Sargasso
20	ABC_transporter_histidine_lysine_arginine_ornithine_(TC_3.A.1.3.1)	Bacteria	Membrane Transport	ABC transporters	0	574	60	0	454.7957579	62.46349789	SEED
21	ABC_transporter_iron(III)_dicitrate_(TC_3.A.1.14.1)	Archaea	Membrane Transport	ABC transporters	0	103	2	0	81.60969175	2.082116596	SEED
22	ABC_transporter_iron(III)_dicitrate_(TC_3.A.1.14.1)	Bacteria	Membrane Transport	ABC transporters	2	911	62	263.5740643	721.809992	64.54561449	SEED
23	ABC_transporter_L-proline_glycine_betaine_(TC_3.A.1.12.1)	Archaea	Membrane Transport	ABC transporters	0	68	16	0	53.87824309	16.65693277	SEED
24	ABC_transporter_L-proline_glycine_betaine_(TC_3.A.1.12.1)	Bacteria	Membrane Transport	ABC transporters	0	1181	375	0	935.7383102	390.3968618	SEED
25	ABC_transporter_macrolide	Bacteria	Membrane Transport	ABC transporters	4	606	123	527.1481286	480.1502252	128.0501707	SEED
26	ABC_transporter_maltose	Archaea	Membrane Transport	ABC transporters	12	28	8	1581.444386	22.18515892	8.328466386	SEED
27	ABC_transporter_maltose	Bacteria	Membrane Transport	ABC transporters	4	1235	394	527.1481286	978.5239738	410.1769695	SEED
28	ABC_transporter_maltose	Eukaryota	Membrane Transport	ABC transporters	0	0	3	0	0	3.123174895	Sargasso
29	ABC_transporter_molybdenum_(TC_3.A.1.8.1)	Archaea	Membrane Transport	ABC transporters	0	92	3	0	72.8940936	3.123174895	SEED
30	ABC_transporter_molybdenum_(TC_3.A.1.8.1)	Bacteria	Membrane Transport	ABC transporters	2	562	111	263.5740643	445.2878326	115.5574711	SEED
31	ABC_transporter_nickel_(TC_3.A.1.5.3)	Archaea	Membrane Transport	ABC transporters	0	12	0	0	9.507925252	0	SEED
32	ABC_transporter_nickel_(TC_3.A.1.5.3)	Bacteria	Membrane Transport	ABC transporters	0	219	7	0	173.5196358	7.287408088	SEED
33	ABC_transporter_oligopeptide_(TC_3.A.1.5.1)	Archaea	Membrane Transport	ABC transporters	4	153	37	527.1481286	121.226047	38.51915703	SEED
34	ABC_transporter_oligopeptide_(TC_3.A.1.5.1)	Bacteria	Membrane Transport	ABC transporters	16	3011	1488	2108.592514	2385.696911	1549.094748	SEED
35	ABC_transporter_peptide_(TC_3.A.1.5.5)	Bacteria	Membrane Transport	ABC transporters	0	413	28	0	327.2310941	29.14963235	SEED
36	ABC_transporter_polyamine_putrescine_spermidine_(TC_3.A.1.11.1)_	Archaea	Membrane Transport	ABC transporters	0	39	9	0	30.90075707	9.369524684	SEED
37	ABC_transporter_polyamine_putrescine_spermidine_(TC_3.A.1.11.1)_	Bacteria	Membrane Transport	ABC transporters	1	1456	529	131.7870322	1153.628264	550.7198398	SEED
38	Acetogenesis_from_Pyruvate	Archaea	Carbohydrates	Central carbohydrate metabolism	0	17	31	0	13.46956077	32.27280724	Sargasso
39	Acetogenesis_from_Pyruvate	Bacteria	Carbohydrates	Central carbohydrate metabolism	3	1309	932	395.3610965	1037.15618	970.2663339	Sargasso
40	Acetogenesis_from_Pyruvate	Eukaryota	Carbohydrates	Central carbohydrate metabolism	0	10	1	0	7.923271043	1.041058298	SEED
41	Acetoin_metabolism	Bacteria	Carbohydrates	Central carbohydrate metabolism	1	131	12	131.7870322	103.7948507	12.49269958	SEED
42	Adhesion_to_eukaryotic_cell	Bacteria	Virulence	Adhesion	0	439	19	0	347.8315988	19.78010767	SEED
43	Aerobic_respiratory_dehydrogenases	Bacteria	Oxidative Phosphorylation	Respiration	4	463	150	527.1481286	366.8474493	156.1587447	SEED
44	Alanine_Biosynthesis	Bacteria	Amino Acids and Derivatives	Alanine, serine, and glycine	1	98	33	131.7870322	77.64805622	34.35492384	SEED
45	Alanine_Biosynthesis_extended	Bacteria	Amino Acids and Derivatives	Alanine, serine, and glycine	1	209	112	131.7870322	165.5963648	116.5985294	SEED
46	Allantoin_degradation	Archaea	Nitrogen Metabolism	Empty	4	28	6	527.1481286	22.18515892	6.246349789	SEED
47	Allantoin_degradation	Bacteria	Nitrogen Metabolism	Empty	14	1250	781	1845.01845	990.4088804	813.0665309	SEED
48	Allantoin_degradation	Eukaryota	Nitrogen Metabolism	Empty	0	40	18	0	31.69308417	18.73904937	SEED
49	Ammonia_assimilation	Archaea	Nitrogen Metabolism	Empty	1	76	9	131.7870322	60.21685993	9.369524684	SEED
50	Ammonia_assimilation	Bacteria	Nitrogen Metabolism	Empty	12	952	812	1581.444386	754.2954033	845.3393382	Sargasso
51	Anaerobic_respiratory_dehydrogenases	Bacteria	Oxidative Phosphorylation	Respiration	1	516	101	131.7870322	408.8407858	105.1468881	SEED
52	Anaerobic_respiratory_reductases	Bacteria	Oxidative Phosphorylation	Respiration	1	188	118	131.7870322	148.9574956	122.8448792	SEED
53	archaeal_general_transcription_factors	Archaea	RNA metabolism	Empty	9	77	74	1186.083289	61.00918703	77.03831407	Sargasso
54	archaeal_proteasome	Archaea	Protein Metabolism	Protein Degradation	7	95	30	922.5092251	75.27107491	31.23174895	SEED
55	archaeal_proteasome	Bacteria	Protein Metabolism	Protein Degradation	2	24	6	263.5740643	19.0158505	6.246349789	SEED
56	archaeal_RNA_polymerase	Archaea	RNA metabolism	Empty	17	201	79	2240.379547	159.257748	82.24360556	SEED
57	Arginine_Biosynthesis	Archaea	Amino Acids and Derivatives	Arginine; urea cycle, polyamines	0	24	4	0	19.0158505	4.164233193	SEED
58	Arginine_Biosynthesis	Bacteria	Amino Acids and Derivatives	Arginine; urea cycle, polyamines	9	1186	360	1186.083289	939.6999457	374.7809874	SEED
59	Arginine_degradation_	Archaea	Amino Acids and Derivatives	Arginine; urea cycle, polyamines	43	221	123	5666.842383	175.1042901	128.0501707	SEED
60	Arginine_degradation_	Bacteria	Amino Acids and Derivatives	Arginine; urea cycle, polyamines	23	4899	3043	3031.10174	3881.610484	3167.940401	SEED
61	Arginine_degradation_	Eukaryota	Amino Acids and Derivatives	Arginine; urea cycle, polyamines	0	204	95	0	161.6347293	98.90053833	SEED
62	Arginine_Synthesis	Bacteria	Amino Acids and Derivatives	Arginine; urea cycle, polyamines	12	355	229	1581.444386	281.276122	238.4023503	Sargasso
63	Bacterial_Cell_Division	Archaea	Cell Division and Cell Cycle	Cell cycle in Prokaryota	23	349	80	3031.10174	276.5221594	83.28466386	SEED
64	Bacterial_Cell_Division	Bacteria	Cell Division and Cell Cycle	Cell cycle in Prokaryota	44	6907	5042	5798.629415	5472.60331	5249.01594	Sargasso
65	Bacterial_Cell_Division	Eukaryota	Cell Division and Cell Cycle	Cell cycle in Prokaryota	0	104	15	0	82.40201885	15.61587447	SEED
66	bacterial_RNA_polymerase	Bacteria	RNA metabolism	Empty	5	836	1791	658.9351608	662.3854592	1864.535412	Sargasso
67	Betaine_biosynthesis	Bacteria	Fatty Acids and Lipids	Phospholipids	5	766	761	658.9351608	606.9225619	792.2453649	Sargasso
68	Betaine_biosynthesis	Eukaryota	Fatty Acids and Lipids	Phospholipids	0	18	78	0	14.26188788	81.20254726	Sargasso
69	Bilin_Biosynthesis	Bacteria	Cofactors, Vitamins, Prosthetic Groups, Pigments	Tetrapyrroles	0	45	80	0	35.65471969	83.28466386	Sargasso
70	Biotin-Dependent_Transcarboxylation	Archaea	Cofactors, Vitamins, Prosthetic Groups, Pigments	Biotin	0	90	114	0	71.30943939	118.680646	Sargasso
71	Biotin-Dependent_Transcarboxylation	Bacteria	Cofactors, Vitamins, Prosthetic Groups, Pigments	Biotin	4	829	827	527.1481286	656.8391695	860.9552126	Sargasso
72	Biotin_biosynthesis	Archaea	Cofactors, Vitamins, Prosthetic Groups, Pigments	Biotin	6	160	115	790.7221929	126.7723367	119.7217043	Sargasso
73	Biotin_biosynthesis	Bacteria	Cofactors, Vitamins, Prosthetic Groups, Pigments	Biotin	9	1694	516	1186.083289	1342.202115	537.1860819	SEED
74	Biotin_biosynthesis	Eukaryota	Cofactors, Vitamins, Prosthetic Groups, Pigments	Biotin	0	57	5	0	45.16264495	5.205291491	SEED
75	bs_essential_all	Bacteria	Experimental Subsystems	Empty	2	960	198	263.5740643	760.6340201	206.129543	SEED
76	bs_fatty_acid_biosynthesis_initial_steps	Bacteria	Experimental Subsystems	Empty	2	68	49	263.5740643	53.87824309	51.01185661	Sargasso
77	Butyrate_and_Butanol_Acetone_fermentation	Bacteria	Carbohydrates	Central carbohydrate metabolism	11	667	204	1449.657354	528.4821786	212.3758928	SEED
78	Calvin-Benson_cycle	Archaea	Carbohydrates	CO2 fixation	23	138	49	3031.10174	109.3411404	51.01185661	SEED
79	Calvin-Benson_cycle	Bacteria	Carbohydrates	CO2 fixation	19	3003	2619	2503.953611	2379.358294	2726.531683	Sargasso
80	Calvin-Benson_cycle	Eukaryota	Carbohydrates	CO2 fixation	1	139	61	131.7870322	110.1334675	63.50455619	SEED
81	Calvin-Benson_cycle:_acceptor_regeneration	Archaea	Carbohydrates	CO2 fixation	3	5	0	395.3610965	3.961635522	0	SEED
82	Calvin-Benson_cycle:_acceptor_regeneration	Bacteria	Carbohydrates	CO2 fixation	3	192	158	395.3610965	152.126804	164.4872111	Sargasso
83	Calvin-Benson_cycle:_acceptor_regeneration	Eukaryota	Carbohydrates	CO2 fixation	0	7	1	0	5.54628973	1.041058298	SEED
84	Calvin-Benson_cycle:_carbon_fixation	Bacteria	Carbohydrates	CO2 fixation	0	29	48	0	22.97748603	49.97079831	Sargasso
85	Calvin-Benson_cycle:_carbon_fixation-mcoleman	Bacteria	Carbohydrates	CO2 fixation	0	24	46	0	19.0158505	47.88868172	Sargasso
86	Calvin-Benson_cycle:_carbon_reduction	Archaea	Carbohydrates	CO2 fixation	0	7	9	0	5.54628973	9.369524684	Sargasso
87	Calvin-Benson_cycle:_carbon_reduction	Bacteria	Carbohydrates	CO2 fixation	1	441	463	131.7870322	349.416253	482.0099921	Sargasso
88	Calvin-Benson_cycle:_carbon_reduction	Eukaryota	Carbohydrates	CO2 fixation	0	91	52	0	72.10176649	54.13503151	SEED
89	Calvin-Benson_cycle:_pentose_regeneration	Bacteria	Carbohydrates	CO2 fixation	2	363	398	263.5740643	287.6147389	414.3412027	Sargasso
90	Calvin-Benson_cycle:_pentose_regeneration	Eukaryota	Carbohydrates	CO2 fixation	0	97	30	0	76.85572912	31.23174895	SEED
91	carnitine_metabolism	Archaea	Fatty Acids and Lipids	Fatty acids	0	4	0	0	3.169308417	0	SEED
92	carnitine_metabolism	Bacteria	Fatty Acids and Lipids	Fatty acids	8	491	139	1054.296257	389.0326082	144.7071035	SEED
93	carnitine_metabolism	Eukaryota	Fatty Acids and Lipids	Fatty acids	0	3	3	0	2.376981313	3.123174895	Sargasso
94	Carotenoid_biosynthesis	Bacteria	Cofactors, Vitamins, Prosthetic Groups, Pigments	Isoprenoids	2	153	173	263.5740643	121.226047	180.1030856	Sargasso
95	Carotenoid_biosynthesis	Eukaryota	Cofactors, Vitamins, Prosthetic Groups, Pigments	Isoprenoids	0	2	2	0	1.584654209	2.082116596	Sargasso
96	Carotenoids	Bacteria	Cofactors, Vitamins, Prosthetic Groups, Pigments	Isoprenoids	6	429	474	790.7221929	339.9083278	493.4616334	Sargasso
97	Carotenoids	Eukaryota	Cofactors, Vitamins, Prosthetic Groups, Pigments	Isoprenoids	0	60	118	0	47.53962626	122.8448792	Sargasso
98	Chaperones	Bacteria	Protein Metabolism	Protein Folding	11	1604	1659	1449.657354	1270.892675	1727.115717	Sargasso
99	Chaperones	Eukaryota	Protein Metabolism	Protein Folding	0	39	7	0	30.90075707	7.287408088	SEED
100	Chlorophyll_Biosynthesis	Bacteria	Cofactors, Vitamins, Prosthetic Groups, Pigments	Tetrapyrroles	7	404	555	922.5092251	320.1001501	577.7873555	Sargasso
101	Chlorophyll_Biosynthesis	Eukaryota	Cofactors, Vitamins, Prosthetic Groups, Pigments	Tetrapyrroles	0	34	19	0	26.93912155	19.78010767	SEED
102	Chorismate_Synthesis	Archaea	Amino Acids and Derivatives	Aromatic amino acids and derivatives	29	201	116	3821.823933	159.257748	120.7627626	SEED
103	Chorismate_Synthesis	Bacteria	Amino Acids and Derivatives	Aromatic amino acids and derivatives	16	3150	2567	2108.592514	2495.830379	2672.396652	Sargasso
104	Chorismate_Synthesis	Eukaryota	Amino Acids and Derivatives	Aromatic amino acids and derivatives	0	165	39	0	130.7339722	40.60127363	SEED
105	Citrate_Isomerization	Archaea	One Carbon Metabolism	Empty	0	0	3	0	0	3.123174895	Sargasso
106	Citrate_Isomerization	Bacteria	One Carbon Metabolism	Empty	0	107	157	0	84.77900016	163.4461528	Sargasso
107	Citrate_Isomerization	Eukaryota	One Carbon Metabolism	Empty	0	9	0	0	7.130943939	0	SEED
108	CMP-N-acetylneuraminate_Biosynthesis_	Bacteria	Carbohydrates	Aminosugars	0	485	1084	0	384.2786456	1128.507195	Sargasso
109	CMP-N-acetylneuraminate_Biosynthesis_	Eukaryota	Carbohydrates	Aminosugars	1	43	70	131.7870322	34.07006549	72.87408088	Sargasso
110	CO2_fixation	Bacteria	Carbohydrates	CO2 fixation	0	35	137	0	27.73144865	142.6249869	Sargasso
111	Coenzyme_A_Biosynthesis	Archaea	Cofactors, Vitamins, Prosthetic Groups, Pigments	Coenzyme A	15	165	91	1976.805482	130.7339722	94.73630514	SEED
112	Coenzyme_A_Biosynthesis	Bacteria	Cofactors, Vitamins, Prosthetic Groups, Pigments	Coenzyme A	24	2888	2119	3162.888772	2288.240677	2206.002534	Sargasso
113	Coenzyme_A_Biosynthesis	Eukaryota	Cofactors, Vitamins, Prosthetic Groups, Pigments	Coenzyme A	0	290	70	0	229.7748603	72.87408088	SEED
114	coenzyme_M_biosynthesis	Archaea	Cofactors, Vitamins, Prosthetic Groups, Pigments	Coenzyme M	1	80	85	131.7870322	63.38616835	88.48995535	Sargasso
115	coenzyme_M_biosynthesis	Bacteria	Cofactors, Vitamins, Prosthetic Groups, Pigments	Coenzyme M	0	37	25	0	29.31610286	26.02645746	Sargasso
116	Conserved_tRNAs	Archaea	Experimental Subsystems	Empty	50	332	178	6589.351608	263.0525986	185.3083771	SEED
117	Conserved_tRNAs	Bacteria	Experimental Subsystems	Empty	25	3854	4946	3294.675804	3053.62866	5149.074343	Sargasso
118	Conserved_tRNAs	Eukaryota	Experimental Subsystems	Empty	0	221	24	0	175.1042901	24.98539916	SEED
119	Cyanobacterial_Circadian_Clock	Bacteria	Cell Division and Cell Cycle	Cell cycle in Prokaryota	1	335	190	131.7870322	265.4295799	197.8010767	SEED
120	Cyanobacterial_CO2_uptake	Bacteria	Oxidative Phosphorylation	Respiration	0	181	201	0	143.4112059	209.2527179	Sargasso
121	Cyanophycin_metabolism	Bacteria	Amino Acids and Derivatives	Arginine; urea cycle, polyamines	0	80	12	0	63.38616835	12.49269958	SEED
122	cysteine_biosynthesis	Archaea	Amino Acids and Derivatives	Lysine, threonine, methionine, and cysteine	0	139	41	0	110.1334675	42.68339023	SEED
123	cysteine_biosynthesis	Bacteria	Amino Acids and Derivatives	Lysine, threonine, methionine, and cysteine	11	3801	1502	1449.657354	3011.635324	1563.669564	SEED
124	cysteine_biosynthesis	Eukaryota	Amino Acids and Derivatives	Lysine, threonine, methionine, and cysteine	0	17	2	0	13.46956077	2.082116596	SEED
125	Cytochrome_B6-F_complex	Bacteria	Photosynthesis	Oxygenic photosynthesis	0	99	170	0	78.44038333	176.9799107	Sargasso
126	Cytochrome_B6-F_complex	Eukaryota	Photosynthesis	Oxygenic photosynthesis	0	19	6	0	15.05421498	6.246349789	SEED
127	Cytolethal_distending_toxin_of_Campylobacter_jejuni_	Bacteria	Virulence	Toxins	0	16	0	0	12.67723367	0	SEED
128	D-arabinose_degradation	Archaea	Carbohydrates	Monosaccharides	7	27	0	922.5092251	21.39283182	0	SEED
129	D-arabinose_degradation	Bacteria	Carbohydrates	Monosaccharides	2	709	300	263.5740643	561.759917	312.3174895	SEED
130	D-arabinose_degradation	Eukaryota	Carbohydrates	Monosaccharides	0	45	6	0	35.65471969	6.246349789	SEED
131	D-galactarate_degradation_	Archaea	Carbohydrates	Monosaccharides	0	8	6	0	6.338616835	6.246349789	Sargasso
132	D-galactarate_degradation_	Bacteria	Carbohydrates	Monosaccharides	8	768	332	1054.296257	608.5072161	345.631355	SEED
133	D-galacturonate_degradation	Archaea	Carbohydrates	Monosaccharides	0	9	1	0	7.130943939	1.041058298	SEED
134	D-galacturonate_degradation	Bacteria	Carbohydrates	Monosaccharides	0	880	436	0	697.2478518	453.901418	SEED
135	D-galacturonate_degradation	Eukaryota	Carbohydrates	Monosaccharides	0	35	1	0	27.73144865	1.041058298	SEED
136	D-glucarate_degradation_	Archaea	Carbohydrates	Monosaccharides	0	8	6	0	6.338616835	6.246349789	Sargasso
137	D-glucarate_degradation_	Bacteria	Carbohydrates	Monosaccharides	8	768	332	1054.296257	608.5072161	345.631355	SEED
138	De_Novo_Purine_Biosynthesis	Archaea	Nucleosides and Nucleotides	Purines	40	285	208	5271.481286	225.8132247	216.540126	Sargasso
139	De_Novo_Purine_Biosynthesis	Bacteria	Nucleosides and Nucleotides	Purines	25	3726	4183	3294.675804	2952.210791	4354.746861	Sargasso
140	De_Novo_Purine_Biosynthesis	Eukaryota	Nucleosides and Nucleotides	Purines	2	237	74	263.5740643	187.7815237	77.03831407	SEED
141	De_Novo_Pyrimidine_Synthesis	Archaea	Nucleosides and Nucleotides	Pyrimidines	29	228	127	3821.823933	180.6505798	132.2144039	SEED
142	De_Novo_Pyrimidine_Synthesis	Bacteria	Nucleosides and Nucleotides	Pyrimidines	16	2697	2953	2108.592514	2136.9062	3074.245155	Sargasso
143	De_Novo_Pyrimidine_Synthesis	Eukaryota	Nucleosides and Nucleotides	Pyrimidines	0	189	125	0	149.7498227	130.1322873	Sargasso
144	Denitrification	Archaea	Nitrogen Metabolism	Empty	0	2	0	0	1.584654209	0	SEED
145	Denitrification	Bacteria	Nitrogen Metabolism	Empty	0	99	7	0	78.44038333	7.287408088	SEED
146	DNA-replication	Bacteria	DNA metabolism	DNA Replication	18	4705	2472	2372.166579	3727.899026	2573.496113	SEED
147	DNA_Repair_Base_Excision	Archaea	DNA metabolism	DNA Repair	21	130	22	2767.527675	103.0025236	22.90328256	SEED
148	DNA_Repair_Base_Excision	Bacteria	DNA metabolism	DNA Repair	12	1943	1475	1581.444386	1539.491564	1535.56099	Sargasso
149	DNA_Repair_Base_Excision	Eukaryota	DNA metabolism	DNA Repair	0	50	5	0	39.61635522	5.205291491	SEED
150	DNA_replication	Bacteria	DNA metabolism	DNA Replication	7	1156	1058	922.5092251	915.9301326	1101.43968	Sargasso
151	dTDP-rhamnose_synthesis	Archaea	Cell Wall and Capsule	Gram-Negative cell wall components	8	127	186	1054.296257	100.6255422	193.6368435	Sargasso
152	dTDP-rhamnose_synthesis	Bacteria	Cell Wall and Capsule	Gram-Negative cell wall components	9	1329	1198	1186.083289	1053.002722	1247.187841	Sargasso
153	Embden-Meyerhof_and_Gluconeogenesis	Archaea	Carbohydrates	Central carbohydrate metabolism	30	259	83	3953.610965	205.21272	86.40783875	SEED
154	Embden-Meyerhof_and_Gluconeogenesis	Bacteria	Carbohydrates	Central carbohydrate metabolism	23	4291	3131	3031.10174	3399.875605	3259.553532	Sargasso
155	Embden-Meyerhof_and_Gluconeogenesis	Eukaryota	Carbohydrates	Central carbohydrate metabolism	2	831	150	263.5740643	658.4238237	156.1587447	SEED
156	Embden-Meyerhof_and_Gluconogenesis	Archaea	Carbohydrates	Central carbohydrate metabolism	34	301	99	4480.759093	238.4904584	103.0647715	SEED
157	Embden-Meyerhof_and_Gluconogenesis	Bacteria	Carbohydrates	Central carbohydrate metabolism	24	4755	3234	3162.888772	3767.515381	3366.782536	Sargasso
158	Embden-Meyerhof_and_Gluconogenesis	Eukaryota	Carbohydrates	Central carbohydrate metabolism	2	398	149	263.5740643	315.3461875	155.1176864	SEED
159	Enterobactin_biosynthesis	Archaea	Cofactors, Vitamins, Prosthetic Groups, Pigments	Siderophores	2	8	3	263.5740643	6.338616835	3.123174895	SEED
160	Enterobactin_biosynthesis	Bacteria	Cofactors, Vitamins, Prosthetic Groups, Pigments	Siderophores	4	874	116	527.1481286	692.4938892	120.7627626	SEED
161	Enterobactin_biosynthesis	Eukaryota	Cofactors, Vitamins, Prosthetic Groups, Pigments	Siderophores	0	0	1	0	0	1.041058298	Sargasso
162	F0F1-type_ATP_synthase	Archaea	Oxidative Phosphorylation	ATP synthases	0	14	1	0	11.09257946	1.041058298	SEED
163	F0F1-type_ATP_synthase	Bacteria	Oxidative Phosphorylation	ATP synthases	9	2376	1955	1186.083289	1882.5692	2035.268973	Sargasso
164	Fatty_Acid_Biosynthesis_FASII	Bacteria	Fatty Acids and Lipids	Fatty acids	34	5699	3889	4480.759093	4515.472168	4048.675722	Sargasso
165	fatty_acid_metabolism	Archaea	Fatty Acids and Lipids	Fatty acids	27	188	94	3558.249868	148.9574956	97.85948003	SEED
166	fatty_acid_metabolism	Bacteria	Fatty Acids and Lipids	Fatty acids	36	6892	5649	4744.333158	5460.718403	5880.938327	Sargasso
167	fatty_acid_metabolism	Eukaryota	Fatty Acids and Lipids	Fatty acids	0	544	66	0	431.0259448	68.70984768	SEED
168	fatty_acid_oxidation_pathway	Archaea	Fatty Acids and Lipids	Fatty acids	23	150	72	3031.10174	118.8490656	74.95619747	SEED
169	fatty_acid_oxidation_pathway	Bacteria	Fatty Acids and Lipids	Fatty acids	11	4396	3744	1449.657354	3483.069951	3897.722269	Sargasso
170	fatty_acid_oxidation_pathway	Eukaryota	Fatty Acids and Lipids	Fatty acids	0	253	24	0	200.4587574	24.98539916	SEED
171	Fe-S_cluster_assembly	Archaea	Cofactors, Vitamins, Prosthetic Groups, Pigments	Iron-sulfur clusters	9	98	17	1186.083289	77.64805622	17.69799107	SEED
172	Fe-S_cluster_assembly	Bacteria	Cofactors, Vitamins, Prosthetic Groups, Pigments	Iron-sulfur clusters	16	2479	1464	2108.592514	1964.178892	1524.109349	SEED
173	Flagellum	Bacteria	Motility and Chemotaxis	Flagella	28	3378	771	3690.0369	2676.480958	802.6559479	SEED
174	FMN_and_FAD_biosynthesis	Archaea	Cofactors, Vitamins, Prosthetic Groups, Pigments	Riboflavin, FMN, FAD	1	82	29	131.7870322	64.97082255	30.19069065	SEED
175	FMN_and_FAD_biosynthesis	Bacteria	Cofactors, Vitamins, Prosthetic Groups, Pigments	Riboflavin, FMN, FAD	10	2124	1602	1317.870322	1682.90277	1667.775394	Sargasso
176	FMN_and_FAD_biosynthesis	Eukaryota	Cofactors, Vitamins, Prosthetic Groups, Pigments	Riboflavin, FMN, FAD	0	53	7	0	41.99333653	7.287408088	SEED
177	Folate_biosynthesis	Archaea	Cofactors, Vitamins, Prosthetic Groups, Pigments	Folate and pterines	11	37	15	1449.657354	29.31610286	15.61587447	SEED
178	Folate_biosynthesis	Bacteria	Cofactors, Vitamins, Prosthetic Groups, Pigments	Folate and pterines	10	1941	1008	1317.870322	1537.906909	1049.386765	SEED
179	Folate_biosynthesis	Eukaryota	Cofactors, Vitamins, Prosthetic Groups, Pigments	Folate and pterines	0	88	9	0	69.72478518	9.369524684	SEED
180	Formate_hydrogenase	Bacteria	Oxidative Phosphorylation	Respiration	8	648	101	1054.296257	513.4279636	105.1468881	SEED
181	Fructose_and_Mannose_metabolism	Archaea	Carbohydrates	Monosaccharides	0	7	3	0	5.54628973	3.123174895	SEED
182	Fructose_and_Mannose_metabolism	Bacteria	Carbohydrates	Monosaccharides	0	376	23	0	297.9149912	23.94434086	SEED
183	Fructose_and_Mannose_metabolism	Eukaryota	Carbohydrates	Monosaccharides	0	150	66	0	118.8490656	68.70984768	SEED
184	Fumarate_reductase	Archaea	Oxidative Phosphorylation	Respiration	9	45	32	1186.083289	35.65471969	33.31386554	Sargasso
185	Fumarate_reductase	Bacteria	Oxidative Phosphorylation	Respiration	2	709	806	263.5740643	561.759917	839.0929884	Sargasso
186	Fumarate_reductase	Eukaryota	Oxidative Phosphorylation	Respiration	0	45	5	0	35.65471969	5.205291491	SEED
187	Galactitol_degradation	Bacteria	Carbohydrates	Sugar alcohols	0	447	43	0	354.1702156	44.76550682	SEED
188	Galactitol_degradation	Eukaryota	Carbohydrates	Sugar alcohols	0	65	24	0	51.50126178	24.98539916	SEED
189	Galactitol_Utilization	Bacteria	Carbohydrates	Sugar alcohols	0	629	24	0	498.3737486	24.98539916	SEED
190	Galactose_degradation	Archaea	Carbohydrates	Monosaccharides	22	149	235	2899.314707	118.0567385	244.6487001	Sargasso
191	Galactose_degradation	Bacteria	Carbohydrates	Monosaccharides	13	2211	1549	1713.231418	1751.835228	1612.599304	Sargasso
192	Galactose_degradation	Eukaryota	Carbohydrates	Monosaccharides	0	205	71	0	162.4270564	73.91513917	SEED
193	General_secretory_pathway_(Sec-SRP)_complex_(TC_3.A.5.1.1)	Archaea	Protein Metabolism	Protein Export and Secretion	13	143	29	1713.231418	113.3027759	30.19069065	SEED
194	General_secretory_pathway_(Sec-SRP)_complex_(TC_3.A.5.1.1)	Bacteria	Protein Metabolism	Protein Export and Secretion	9	3250	2661	1186.083289	2575.063089	2770.256132	Sargasso
195	General_secretory_pathway_(Sec-SRP)_complex_(TC_3.A.5.1.1)	Eukaryota	Protein Metabolism	Protein Export and Secretion	0	49	25	0	38.82402811	26.02645746	SEED
196	Glutamate_biosynthesis	Archaea	Amino Acids and Derivatives	Glutamine, glutamate, aspartate, asparagine; ammonia assimilation	11	138	21	1449.657354	109.3411404	21.86222426	SEED
197	Glutamate_biosynthesis	Bacteria	Amino Acids and Derivatives	Glutamine, glutamate, aspartate, asparagine; ammonia assimilation	9	1015	1401	1186.083289	804.2120109	1458.522676	Sargasso
198	Glutamate_biosynthesis	Eukaryota	Amino Acids and Derivatives	Glutamine, glutamate, aspartate, asparagine; ammonia assimilation	0	57	20	0	45.16264495	20.82116596	SEED
199	Glutathione_Redox_Metabolism	Bacteria	Stress response	Oxidative stress	0	1083	639	0	858.090254	665.2362526	SEED
200	Glutathione_Redox_Metabolism	Eukaryota	Stress response	Oxidative stress	0	95	22	0	75.27107491	22.90328256	SEED
201	Glycerol_Metabolism	Archaea	Fatty Acids and Lipids	Glycerol	12	55	40	1581.444386	43.57799074	41.64233193	Sargasso
202	Glycerol_Metabolism	Bacteria	Fatty Acids and Lipids	Glycerol	9	1768	963	1186.083289	1400.83432	1002.539141	SEED
203	Glycerol_Metabolism	Eukaryota	Fatty Acids and Lipids	Glycerol	0	112	15	0	88.74063568	15.61587447	SEED
204	Glycerolipid metabolism	Bacteria	Fatty Acids and Lipids	Phosphoglycerides	0	186	94	0	147.3728414	97.85948003	SEED
205	Glycerolipid_metabolism	Bacteria	Fatty Acids and Lipids	Phosphoglycerides	4	1547	397	527.1481286	1225.73003	413.3001444	SEED
206	Glycine_synthesis	Archaea	Amino Acids and Derivatives	Alanine, serine, and glycine	7	24	34	922.5092251	19.0158505	35.39598214	Sargasso
207	Glycine_synthesis	Bacteria	Amino Acids and Derivatives	Alanine, serine, and glycine	2	492	483	263.5740643	389.8249353	502.831158	Sargasso
208	Glycine_synthesis	Eukaryota	Amino Acids and Derivatives	Alanine, serine, and glycine	0	11	1	0	8.715598148	1.041058298	SEED
209	glyoxylate_degradation_	Archaea	Carbohydrates	Central carbohydrate metabolism	17	87	62	2240.379547	68.93245808	64.54561449	Sargasso
210	glyoxylate_degradation_	Bacteria	Carbohydrates	Central carbohydrate metabolism	11	2396	2658	1449.657354	1898.415742	2767.132957	Sargasso
211	glyoxylate_degradation_	Eukaryota	Carbohydrates	Central carbohydrate metabolism	0	171	31	0	135.4879348	32.27280724	SEED
212	Glyoxylate_Synthesis	Archaea	Carbohydrates	Central carbohydrate metabolism	7	27	21	922.5092251	21.39283182	21.86222426	Sargasso
213	Glyoxylate_Synthesis	Bacteria	Carbohydrates	Central carbohydrate metabolism	2	476	547	263.5740643	377.1477017	569.4588891	Sargasso
214	Glyoxylate_Synthesis	Eukaryota	Carbohydrates	Central carbohydrate metabolism	0	36	25	0	28.52377576	26.02645746	Sargasso
215	gram_plus_late_competence	Bacteria	DNA metabolism	DNA uptake, competence	2	516	13	263.5740643	408.8407858	13.53375788	SEED
216	GroEL_GroES	Bacteria	Protein Metabolism	Protein Folding	0	282	304	0	223.4362434	316.4817227	Sargasso
217	GroEL_GroES	Eukaryota	Protein Metabolism	Protein Folding	0	33	7	0	26.14679444	7.287408088	SEED
218	Guanylate_Cyclase_Signaling__	Eukaryota	Unclassified	Empty	0	71	1	0	56.25522441	1.041058298	SEED
219	Heme_Biosynthesis	Archaea	Cofactors, Vitamins, Prosthetic Groups, Pigments	Tetrapyrroles	1	11	11	131.7870322	8.715598148	11.45164128	Sargasso
220	Heme_Biosynthesis	Bacteria	Cofactors, Vitamins, Prosthetic Groups, Pigments	Tetrapyrroles	4	132	133	527.1481286	104.5871778	138.4607537	Sargasso
221	Heterofermentative_lactate_fermentation	Archaea	Carbohydrates	Central carbohydrate metabolism	1	29	36	131.7870322	22.97748603	37.47809874	Sargasso
222	Heterofermentative_lactate_fermentation	Bacteria	Carbohydrates	Central carbohydrate metabolism	2	792	294	263.5740643	627.5230666	306.0711397	SEED
223	Histidine_Biosynthesis	Archaea	Amino Acids and Derivatives	Histidine	20	147	83	2635.740643	116.4720843	86.40783875	SEED
224	Histidine_Biosynthesis	Bacteria	Amino Acids and Derivatives	Histidine	25	2749	2068	3294.675804	2178.10721	2152.908561	Sargasso
225	Histidine_Biosynthesis	Eukaryota	Amino Acids and Derivatives	Histidine	0	66	39	0	52.29358889	40.60127363	SEED
226	Histidine_Degradation	Archaea	Amino Acids and Derivatives	Histidine	16	19	6	2108.592514	15.05421498	6.246349789	SEED
227	Histidine_Degradation	Bacteria	Amino Acids and Derivatives	Histidine	0	739	416	0	585.5297301	433.0802521	SEED
228	Histidine_Degradation	Eukaryota	Amino Acids and Derivatives	Histidine	0	28	17	0	22.18515892	17.69799107	SEED
229	HMG-CoA_related,_temporary	Bacteria	Amino Acids and Derivatives	Branhed-chain amino acids	7	1166	1140	922.5092251	923.8534036	1186.80646	Sargasso
230	HMG-CoA_related,_temporary	Eukaryota	Amino Acids and Derivatives	Branhed-chain amino acids	0	125	11	0	99.04088804	11.45164128	SEED
231	HMG_CoA_Synthesis	Bacteria	Amino Acids and Derivatives	Branhed-chain amino acids	8	619	654	1054.296257	490.4504776	680.852127	Sargasso
232	HMG_CoA_Synthesis	Eukaryota	Amino Acids and Derivatives	Branhed-chain amino acids	0	42	6	0	33.27773838	6.246349789	SEED
233	Homofermentative_lactate_fermentation	Archaea	Carbohydrates	Central carbohydrate metabolism	7	47	17	922.5092251	37.2393739	17.69799107	SEED
234	Homofermentative_lactate_fermentation	Bacteria	Carbohydrates	Central carbohydrate metabolism	2	881	574	263.5740643	698.0401789	597.5674632	Sargasso
235	Homofermentative_lactate_fermentation	Eukaryota	Carbohydrates	Central carbohydrate metabolism	0	102	32	0	80.81736464	33.31386554	SEED
236	hpa_catabolic_pathway	Bacteria	Degradation/Utilization/Assimilation of Various Compounds	Empty	0	180	23	0	142.6188788	23.94434086	SEED
237	Hydrogenase_Hyp-operon_maturation_factors	Bacteria	Unclassified	Empty	0	235	15	0	186.1968695	15.61587447	SEED
238	Hydrogenases	Archaea	Oxidative Phosphorylation	Respiration	0	84	3	0	66.55547676	3.123174895	SEED
239	Hydrogenases	Bacteria	Oxidative Phosphorylation	Respiration	1	583	26	131.7870322	461.9267018	27.06751575	SEED
240	Inorganic_Sulfur_Assimilation_	Bacteria	Sulfur Metabolism	Inorganic sulfur assibilation	3	384	92	395.3610965	304.2536081	95.77736344	SEED
241	Inositol_catabolism	Bacteria	Carbohydrates	Sugar alcohols	0	181	75	0	143.4112059	78.07937237	SEED
242	Inositol_catabolism_by_VV	Bacteria	Carbohydrates	Sugar alcohols	1	437	164	131.7870322	346.2469446	170.7335609	SEED
243	Iron_Aquisition	Bacteria	Virulence	Nutrient Acquisition in Host	0	259	5	0	205.21272	5.205291491	SEED
244	Isoleucine_Synthesis	Bacteria	Amino Acids and Derivatives	Branhed-chain amino acids	0	31	16	0	24.56214023	16.65693277	SEED
245	Isoprenoid_Biosynthesis	Bacteria	Cofactors, Vitamins, Prosthetic Groups, Pigments	Isoprenoids	14	2195	1863	1845.01845	1739.157994	1939.49161	Sargasso
246	Isoprenoid_Biosynthesis	Eukaryota	Cofactors, Vitamins, Prosthetic Groups, Pigments	Isoprenoids	0	154	20	0	122.0183741	20.82116596	SEED
247	Isoprenoid_Biosynthesis,_Mevalonate_Pathway	Bacteria	Cofactors, Vitamins, Prosthetic Groups, Pigments	Isoprenoids	3	417	89	395.3610965	330.4004025	92.65418854	SEED
248	Isoprenoid_Biosynthesis,_Mevalonate_Pathway	Eukaryota	Cofactors, Vitamins, Prosthetic Groups, Pigments	Isoprenoids	0	120	5	0	95.07925252	5.205291491	SEED
249	Isoprenoid_Biosynthesis,_Nonmevalonate_(DXP)_Pathway	Bacteria	Cofactors, Vitamins, Prosthetic Groups, Pigments	Isoprenoids	4	944	716	527.1481286	747.9567865	745.3977415	Sargasso
250	KdpFABC_potassium_regulation	Bacteria	Cell signaling	Signal transduction in prokaryota	2	305	24	263.5740643	241.6597668	24.98539916	SEED
251	Ketogluconate_metabolism	Archaea	Carbohydrates	Monosaccharides	7	26	21	922.5092251	20.60050471	21.86222426	Sargasso
252	Ketogluconate_metabolism	Bacteria	Carbohydrates	Monosaccharides	2	1353	388	263.5740643	1072.018572	403.9306197	SEED
253	Ketogluconate_metabolism	Eukaryota	Carbohydrates	Monosaccharides	0	35	0	0	27.73144865	0	SEED
254	L-ascorbate_degradation_	Archaea	Carbohydrates	Monosaccharides	0	70	16	0	55.4628973	16.65693277	SEED
255	L-ascorbate_degradation_	Bacteria	Carbohydrates	Monosaccharides	0	1391	93	0	1102.127002	96.81842173	SEED
256	Lactose_degradation	Archaea	Carbohydrates	Di- and oligosaccharides	5	25	33	658.9351608	19.80817761	34.35492384	Sargasso
257	Lactose_degradation	Bacteria	Carbohydrates	Di- and oligosaccharides	0	959	254	0	759.841693	264.4288077	SEED
258	Lactose_degradation	Eukaryota	Carbohydrates	Di- and oligosaccharides	0	169	26	0	133.9032806	27.06751575	SEED
259	Leucine_Biosynthesis	Archaea	Amino Acids and Derivatives	Branhed-chain amino acids	15	15	0	1976.805482	11.88490656	0	SEED
260	Leucine_Biosynthesis	Bacteria	Amino Acids and Derivatives	Branhed-chain amino acids	1	68	149	131.7870322	53.87824309	155.1176864	Sargasso
261	Leucine_Biosynthesis_v2	Archaea	Amino Acids and Derivatives	Branhed-chain amino acids	0	8	0	0	6.338616835	0	SEED
262	Leucine_Biosynthesis_v2	Bacteria	Amino Acids and Derivatives	Branhed-chain amino acids	4	322	466	527.1481286	255.1293276	485.133167	Sargasso
263	Leucine_Degradation_and_HMG-CoA_Metabolism	Bacteria	Amino Acids and Derivatives	Branhed-chain amino acids	10	1301	1226	1317.870322	1030.817563	1276.337474	Sargasso
264	Leucine_Degradation_and_HMG-CoA_Metabolism	Eukaryota	Amino Acids and Derivatives	Branhed-chain amino acids	0	131	11	0	103.7948507	11.45164128	SEED
265	Leucine_synthesis	Archaea	Amino Acids and Derivatives	Branhed-chain amino acids	10	171	87	1317.870322	135.4879348	90.57207195	SEED
266	Leucine_synthesis	Bacteria	Amino Acids and Derivatives	Branhed-chain amino acids	17	1812	1911	2240.379547	1435.696713	1989.462408	Sargasso
267	Leucine_synthesis	Eukaryota	Amino Acids and Derivatives	Branhed-chain amino acids	0	79	50	0	62.59384124	52.05291491	Sargasso
268	linker_unit-arabinogalactan_synthesis	Bacteria	Cell Wall and Capsule	Cell wall of Mycobacteria	3	171	17	395.3610965	135.4879348	17.69799107	SEED
269	Listeria_Pathogenicity_Island_LIPI-1	Bacteria	Virulence	Virulence Islands, Prophages	0	18	0	0	14.26188788	0	SEED
270	Listeria_Pathogenicity_Island_LIPI-1_extended	Bacteria	Virulence	Virulence Islands, Prophages	0	274	6	0	217.0976266	6.246349789	SEED
271	Listeria_surface_proteins:_Internalin-like_proteins	Bacteria	Virulence	Invasion	0	588	30	0	465.8883373	31.23174895	SEED
272	Listeria_surface_proteins:_LPXTG_motif	Bacteria	Virulence	Invasion	0	205	8	0	162.4270564	8.328466386	SEED
273	LSU_Ribosomal_Proteins	Bacteria	Protein Metabolism	Protein Biosynthesis	1	121	25	131.7870322	95.87157962	26.02645746	SEED
274	Lysine_Biosynthesis	Bacteria	Amino Acids and Derivatives	Branhed-chain amino acids	8	619	208	1054.296257	490.4504776	216.540126	SEED
275	Lysine_Biosynthesis_DAP_Pathway	Bacteria	Amino Acids and Derivatives	Lysine, threonine, methionine, and cysteine	22	2719	1411	2899.314707	2154.337397	1468.933259	SEED
276	Lysine_Biosynthesis_DAP_Pathway	Eukaryota	Amino Acids and Derivatives	Lysine, threonine, methionine, and cysteine	0	24	32	0	19.0158505	33.31386554	Sargasso
277	Lysine_Biosynthesis_DAP_Pathway_Cyano	Bacteria	Amino Acids and Derivatives	Branhed-chain amino acids	12	2287	1183	1581.444386	1812.052088	1231.571967	SEED
278	Lysine_Biosynthesis_v2	Bacteria	Amino Acids and Derivatives	Branhed-chain amino acids	0	348	53	0	275.7298323	55.17608981	SEED
279	Mannose-sensitive_hemagglutinin_type_4_pilus	Bacteria	Virulence	Adhesion	0	218	55	0	172.7273087	57.2582064	SEED
280	Mannose_and_fructose__metabolism	Bacteria	Carbohydrates	Monosaccharides	1	541	104	131.7870322	428.6489634	108.270063	SEED
281	mannose_and_GDP-mannose_metabolism	Archaea	Carbohydrates	Monosaccharides	4	49	29	527.1481286	38.82402811	30.19069065	SEED
282	mannose_and_GDP-mannose_metabolism	Bacteria	Carbohydrates	Monosaccharides	6	1983	654	790.7221929	1571.184648	680.852127	SEED
283	mannose_and_GDP-mannose_metabolism	Eukaryota	Carbohydrates	Monosaccharides	0	117	15	0	92.70227121	15.61587447	SEED
284	mano_trial_synthesis	Archaea	Unclassified	Empty	0	6	0	0	4.753962626	0	SEED
285	mano_trial_synthesis	Bacteria	Unclassified	Empty	0	103	80	0	81.60969175	83.28466386	Sargasso
286	mechanosensitive_channels	Bacteria	Unclassified	Empty	0	86	9	0	68.14013097	9.369524684	SEED
287	Menaquinone_and_Phylloquinone_Biosynthesis	Archaea	Cofactors, Vitamins, Prosthetic Groups, Pigments	Quinone cofactors	10	44	10	1317.870322	34.86239259	10.41058298	SEED
288	Menaquinone_and_Phylloquinone_Biosynthesis	Bacteria	Cofactors, Vitamins, Prosthetic Groups, Pigments	Quinone cofactors	7	1952	749	922.5092251	1546.622508	779.7526654	SEED
289	Menaquinone_and_Phylloquinone_Biosynthesis	Eukaryota	Cofactors, Vitamins, Prosthetic Groups, Pigments	Quinone cofactors	0	159	44	0	125.9800096	45.80656512	SEED
290	Menaquinone_Biosynthesis	Bacteria	Cofactors, Vitamins, Prosthetic Groups, Pigments	Quinone cofactors	7	426	179	922.5092251	337.5313464	186.3494354	SEED
291	Methanogenesis	Archaea	Carbohydrates	Methanogenesis	0	331	84	0	262.2602715	87.44889705	SEED
292	methanopterin_biosynthesis	Archaea	Cofactors, Vitamins, Prosthetic Groups, Pigments	Folate and pterines	0	287	126	0	227.3978789	131.1733456	SEED
293	Methionine_Biosynthesis	Bacteria	Amino Acids and Derivatives	Lysine, threonine, methionine, and cysteine	28	2820	1549	3690.0369	2234.362434	1612.599304	SEED
294	Methionine_Biosynthesis	Eukaryota	Amino Acids and Derivatives	Lysine, threonine, methionine, and cysteine	0	75	29	0	59.42453282	30.19069065	SEED
295	Methionine_Metabolism	Bacteria	Amino Acids and Derivatives	Lysine, threonine, methionine, and cysteine	13	1955	1394	1713.231418	1548.999489	1451.235268	Sargasso
296	Methionine_Metabolism	Eukaryota	Amino Acids and Derivatives	Lysine, threonine, methionine, and cysteine	0	102	32	0	80.81736464	33.31386554	SEED
297	Methylcitrate_cycle	Archaea	Carbohydrates	Organic acids	20	85	42	2635.740643	67.34780387	43.72444853	SEED
298	Methylcitrate_cycle	Bacteria	Carbohydrates	Organic acids	3	810	1137	395.3610965	641.7849545	1183.683285	Sargasso
299	Methylcitrate_cycle	Eukaryota	Carbohydrates	Organic acids	0	55	8	0	43.57799074	8.328466386	SEED
300	mycolic_acid_synthesis	Bacteria	Cell Wall and Capsule	Cell wall of Mycobacteria	2	784	119	263.5740643	621.1844498	123.8859375	SEED
301	N-Acetyl-D-Glucosamine_Utilization	Bacteria	Carbohydrates	Aminosugars	4	3242	653	527.1481286	2568.724472	679.8110687	SEED
302	N-Acetyl-D-Glucosamine_Utilization	Eukaryota	Carbohydrates	Aminosugars	0	56	6	0	44.37031784	6.246349789	SEED
303	N-linked_Glycosylation_in_Bacteria	Bacteria	Cell Wall and Capsule	Glycosylation	6	805	1021	790.7221929	637.823319	1062.920522	Sargasso
304	NAD_and_NADP_cofactor_biosynthesis_global	Archaea	Cofactors, Vitamins, Prosthetic Groups, Pigments	NAD and NADP	16	204	58	2108.592514	161.6347293	60.3813813	SEED
305	NAD_and_NADP_cofactor_biosynthesis_global	Bacteria	Cofactors, Vitamins, Prosthetic Groups, Pigments	NAD and NADP	13	2981	1642	1713.231418	2361.927098	1709.417726	SEED
306	NAD_and_NADP_cofactor_biosynthesis_global	Eukaryota	Cofactors, Vitamins, Prosthetic Groups, Pigments	NAD and NADP	0	314	63	0	248.7907108	65.58667279	SEED
307	NADH-quinone_oxidoreductase_(Complex__I)	Archaea	Oxidative Phosphorylation	Respiration	0	5	0	0	3.961635522	0	SEED
308	NADH-quinone_oxidoreductase_(Complex__I)	Bacteria	Oxidative Phosphorylation	Respiration	4	214	370	527.1481286	169.5580003	385.1915703	Sargasso
309	NADH-quinone_oxidoreductase_(Complex__I)	Eukaryota	Oxidative Phosphorylation	Respiration	0	30	3	0	23.76981313	3.123174895	SEED
310	NADH-ubiquinone_oxidoreductase_(Complex_I)	Archaea	Oxidative Phosphorylation	Respiration	17	142	41	2240.379547	112.5104488	42.68339023	SEED
311	NADH-ubiquinone_oxidoreductase_(Complex_I)	Bacteria	Oxidative Phosphorylation	Respiration	37	2663	2472	4876.12019	2109.967079	2573.496113	Sargasso
312	NADH-ubiquinone_oxidoreductase_(Complex_I)	Eukaryota	Oxidative Phosphorylation	Respiration	1	120	81	131.7870322	95.07925252	84.32572216	Sargasso
313	Nitrate,nitrite,_nitrous_oxide_reductases	Archaea	Nitrogen Metabolism	Empty	7	89	7	922.5092251	70.51711228	7.287408088	SEED
314	Nitrate,nitrite,_nitrous_oxide_reductases	Bacteria	Nitrogen Metabolism	Empty	2	1703	172	263.5740643	1349.333059	179.0620273	SEED
315	Nitrate,nitrite,_nitrous_oxide_reductases	Eukaryota	Nitrogen Metabolism	Empty	0	3	2	0	2.376981313	2.082116596	Sargasso
316	Nitrate_and_Nitrite_Reduction	Bacteria	Nitrogen Metabolism	Empty	0	325	47	0	257.5063089	48.92974002	SEED
317	Nitrate_Assimilation	Archaea	Nitrogen Metabolism	Empty	5	80	81	658.9351608	63.38616835	84.32572216	Sargasso
318	Nitrate_Assimilation	Bacteria	Nitrogen Metabolism	Empty	0	488	79	0	386.6556269	82.24360556	SEED
319	Nitrite_Reduction	Bacteria	Nitrogen Metabolism	Empty	0	628	94	0	497.5814215	97.85948003	SEED
320	Nitrite_Reduction	Eukaryota	Nitrogen Metabolism	Empty	0	3	2	0	2.376981313	2.082116596	Sargasso
321	nitrogen_fixation	Archaea	Nitrogen Metabolism	Empty	1	29	0	131.7870322	22.97748603	0	SEED
322	nitrogen_fixation	Bacteria	Nitrogen Metabolism	Empty	7	979	622	922.5092251	775.6882351	647.5382615	Sargasso
323	Nitrosative_stress	Archaea	Nitrogen Metabolism	Empty	0	7	0	0	5.54628973	0	SEED
324	Nitrosative_stress	Bacteria	Nitrogen Metabolism	Empty	3	996	187	395.3610965	789.1577959	194.6779018	SEED
325	Oligopeptide_ABC_transporters	Bacteria	Membrane Transport	ABC transporters	12	1918	947	1581.444386	1519.683386	985.8822084	SEED
326	Oxidative_Phosphorylation	Bacteria	Oxidative Phosphorylation	Respiration	13	645	305	1713.231418	511.0509823	317.522781	SEED
327	P-type_ATPase_transporter_potassium_(TC_3.A.3.7.1)	Archaea	Unclassified	Empty	5	9	0	658.9351608	7.130943939	0	SEED
328	P-type_ATPase_transporter_potassium_(TC_3.A.3.7.1)	Bacteria	Unclassified	Empty	3	414	19	395.3610965	328.0234212	19.78010767	SEED
329	P_uptake_(cyanobacteria)	Bacteria	Phosphorus Metabolism	Empty	9	1097	463	1186.083289	869.1828334	482.0099921	SEED
330	Pentose_phosphate_pathway	Bacteria	Carbohydrates	Central carbohydrate metabolism	0	176	46	0	139.4495704	47.88868172	SEED
331	Pentose_phosphate_pathway_(SG)	Archaea	Carbohydrates	Central carbohydrate metabolism	4	50	28	527.1481286	39.61635522	29.14963235	SEED
332	Pentose_phosphate_pathway_(SG)	Bacteria	Carbohydrates	Central carbohydrate metabolism	26	2394	1487	3426.462836	1896.831088	1548.053689	SEED
333	Pentose_phosphate_pathway_(SG)	Eukaryota	Carbohydrates	Central carbohydrate metabolism	0	73	11	0	57.83987862	11.45164128	SEED
334	Peptidoglycan_Biosynthesis	Archaea	Cell Wall and Capsule	Peptidoglycan biosynthesis	5	67	54	658.9351608	53.08591599	56.2171481	Sargasso
335	Peptidoglycan_Biosynthesis	Bacteria	Cell Wall and Capsule	Peptidoglycan biosynthesis	20	2986	2533	2635.740643	2365.888734	2637.000669	Sargasso
336	Peptidoglycan_Biosynthesis	Eukaryota	Cell Wall and Capsule	Peptidoglycan biosynthesis	0	40	12	0	31.69308417	12.49269958	SEED
337	Peptidoglycan_from_UDP-N-acetylmuramate	Bacteria	Cell Wall and Capsule	Peptidoglycan biosynthesis	1	535	115	131.7870322	423.8950008	119.7217043	SEED
338	Peptidoglycan_from_UDP-N-acetylmuramate	Eukaryota	Cell Wall and Capsule	Peptidoglycan biosynthesis	0	11	3	0	8.715598148	3.123174895	SEED
339	peptidoglycan_synthesis	Bacteria	Cell Wall and Capsule	Peptidoglycan biosynthesis	0	98	7	0	77.64805622	7.287408088	SEED
340	Phenylalanine_synthesis	Bacteria	Amino Acids and Derivatives	Aromatic amino acids and derivatives	4	370	181	527.1481286	293.1610286	188.431552	SEED
341	Phenylalanine_synthesis	Eukaryota	Amino Acids and Derivatives	Aromatic amino acids and derivatives	0	20	12	0	15.84654209	12.49269958	SEED
342	Photosystem_I	Bacteria	Photosynthesis	Oxygenic photosynthesis	0	200	357	0	158.4654209	371.6578125	Sargasso
343	Photosystem_I	Eukaryota	Photosynthesis	Oxygenic photosynthesis	0	83	30	0	65.76314966	31.23174895	SEED
344	Photosystem_II	Bacteria	Photosynthesis	Oxygenic photosynthesis	0	241	474	0	190.9508321	493.4616334	Sargasso
345	Photosystem_II	Eukaryota	Photosynthesis	Oxygenic photosynthesis	0	47	11	0	37.2393739	11.45164128	SEED
346	Phycobilisome	Bacteria	Photosynthesis	Oxygenic photosynthesis	0	250	126	0	198.0817761	131.1733456	SEED
347	Phytobilin_Biosynthesis	Bacteria	Unclassified	Empty	0	127	107	0	100.6255422	111.3932379	Sargasso
348	Phytobilin_Biosynthesis	Eukaryota	Unclassified	Empty	0	6	0	0	4.753962626	0	SEED
349	Phytochromes	Bacteria	Cell signaling	Signal transduction in prokaryota	20	1256	300	2635.740643	995.162843	312.3174895	SEED
350	Phytochromes	Eukaryota	Cell signaling	Signal transduction in prokaryota	0	3	1	0	2.376981313	1.041058298	SEED
351	Plastoquinone_Biosynthesis	Bacteria	Cofactors, Vitamins, Prosthetic Groups, Pigments	Quinone cofactors	0	34	37	0	26.93912155	38.51915703	Sargasso
352	Plastoquinone_Biosynthesis	Eukaryota	Cofactors, Vitamins, Prosthetic Groups, Pigments	Quinone cofactors	0	2	3	0	1.584654209	3.123174895	Sargasso
353	Polyamine Metabolism	Bacteria	Amino Acids and Derivatives	Arginine; urea cycle, polyamines	0	1	0	0	0.792327104	0	SEED
354	Polyamine_Metabolism	Archaea	Amino Acids and Derivatives	Arginine; urea cycle, polyamines	0	36	9	0	28.52377576	9.369524684	SEED
355	Polyamine_Metabolism	Bacteria	Amino Acids and Derivatives	Arginine; urea cycle, polyamines	14	2367	702	1845.01845	1875.438256	730.8229254	SEED
356	Polyamine_Metabolism	Eukaryota	Amino Acids and Derivatives	Arginine; urea cycle, polyamines	0	32	3	0	25.35446734	3.123174895	SEED
357	polyisoprenoid_biosynthesis	Archaea	Cofactors, Vitamins, Prosthetic Groups, Pigments	Isoprenoids	18	154	121	2372.166579	122.0183741	125.9680541	Sargasso
358	polyisoprenoid_biosynthesis	Bacteria	Cofactors, Vitamins, Prosthetic Groups, Pigments	Isoprenoids	12	1968	1481	1581.444386	1559.299741	1541.80734	Sargasso
359	polyisoprenoid_biosynthesis	Eukaryota	Cofactors, Vitamins, Prosthetic Groups, Pigments	Isoprenoids	0	171	14	0	135.4879348	14.57481618	SEED
360	polyprenyl_synthesis	Bacteria	Cofactors, Vitamins, Prosthetic Groups, Pigments	Isoprenoids	2	150	14	263.5740643	118.8490656	14.57481618	SEED
361	Porphyrin,_Heme,_and_Siroheme_Biosynthesis	Archaea	Cofactors, Vitamins, Prosthetic Groups, Pigments	Tetrapyrroles	20	209	95	2635.740643	165.5963648	98.90053833	SEED
362	Porphyrin,_Heme,_and_Siroheme_Biosynthesis	Bacteria	Cofactors, Vitamins, Prosthetic Groups, Pigments	Tetrapyrroles	28	3710	2346	3690.0369	2939.533557	2442.322768	Sargasso
363	Porphyrin,_Heme,_and_Siroheme_Biosynthesis	Eukaryota	Cofactors, Vitamins, Prosthetic Groups, Pigments	Tetrapyrroles	0	173	43	0	137.072589	44.76550682	SEED
364	ppGpp_biosynthesis	Bacteria	Stress response	Starvation response	0	36	7	0	28.52377576	7.287408088	SEED
365	PPP-MK	Bacteria	Unclassified	Empty	0	153	18	0	121.226047	18.73904937	SEED
366	Proline_Synthesis	Archaea	Amino Acids and Derivatives	Proline and 4-hydroxyproline	0	22	6	0	17.4311963	6.246349789	SEED
367	Proline_Synthesis	Bacteria	Amino Acids and Derivatives	Proline and 4-hydroxyproline	6	690	476	790.7221929	546.705702	495.54375	Sargasso
368	Proline_Synthesis	Eukaryota	Amino Acids and Derivatives	Proline and 4-hydroxyproline	0	28	7	0	22.18515892	7.287408088	SEED
369	Propionate_Catabolism_via_2-Methylcitrate_Cycle	Archaea	Degradation/Utilization/Assimilation of Various Compounds	Empty	9	22	14	1186.083289	17.4311963	14.57481618	Sargasso
370	Propionate_Catabolism_via_2-Methylcitrate_Cycle	Bacteria	Degradation/Utilization/Assimilation of Various Compounds	Empty	0	392	243	0	310.5922249	252.9771665	SEED
371	Proteasome_archaeal	Archaea	Protein Metabolism	Protein Degradation	1	93	29	131.7870322	73.6864207	30.19069065	SEED
372	Proteasome_archaeal	Bacteria	Protein Metabolism	Protein Degradation	2	24	6	263.5740643	19.0158505	6.246349789	SEED
373	Proteasome_eukaryotic	Eukaryota	Protein Metabolism	Protein Degradation	0	651	48	0	515.8049449	49.97079831	SEED
374	Pterin_biosynthesis	Archaea	Cofactors, Vitamins, Prosthetic Groups, Pigments	Folate and pterines	0	6	0	0	4.753962626	0	SEED
375	Pterin_biosynthesis	Bacteria	Cofactors, Vitamins, Prosthetic Groups, Pigments	Folate and pterines	4	367	148	527.1481286	290.7840473	154.0766281	SEED
376	Pterin_biosynthesis	Eukaryota	Cofactors, Vitamins, Prosthetic Groups, Pigments	Folate and pterines	0	20	8	0	15.84654209	8.328466386	SEED
377	purine_conversions	Archaea	Nucleosides and Nucleotides	Purines	19	165	56	2503.953611	130.7339722	58.2992647	SEED
378	purine_conversions	Bacteria	Nucleosides and Nucleotides	Purines	30	4221	3830	3953.610965	3344.412707	3987.253282	Sargasso
379	purine_conversions	Eukaryota	Nucleosides and Nucleotides	Purines	0	396	70	0	313.7615333	72.87408088	SEED
380	purine_conversions_2	Archaea	Nucleosides and Nucleotides	Purines	8	106	9	1054.296257	83.98667306	9.369524684	SEED
381	purine_conversions_2	Bacteria	Nucleosides and Nucleotides	Purines	16	3179	2053	2108.592514	2518.807865	2137.292686	Sargasso
382	purine_conversions_2	Eukaryota	Nucleosides and Nucleotides	Purines	1	135	14	131.7870322	106.9641591	14.57481618	SEED
383	Putrescine_and_4-aminobutyrate_degradation	Bacteria	Amino Acids and Derivatives	Arginine; urea cycle, polyamines	0	55	52	0	43.57799074	54.13503151	Sargasso
384	Putrescine_and_4-aminobutyrate_degradation	Eukaryota	Amino Acids and Derivatives	Arginine; urea cycle, polyamines	0	2	22	0	1.584654209	22.90328256	Sargasso
385	pyrimidine_conversions	Archaea	Nucleosides and Nucleotides	Pyrimidines	27	245	54	3558.249868	194.1201406	56.2171481	SEED
386	pyrimidine_conversions	Bacteria	Nucleosides and Nucleotides	Pyrimidines	23	4583	2879	3031.10174	3631.235119	2997.206841	SEED
387	pyrimidine_conversions	Eukaryota	Nucleosides and Nucleotides	Pyrimidines	1	314	40	131.7870322	248.7907108	41.64233193	SEED
388	Pyruvate,_PEP_and_Acetyl-CoA_(anaplerotic_reactions)	Bacteria	Carbohydrates	Central carbohydrate metabolism	2	793	747	263.5740643	628.3153937	777.6705488	Sargasso
389	Pyruvate,_PEP_and_Acetyl-CoA_(anaplerotic_reactions)	Eukaryota	Carbohydrates	Central carbohydrate metabolism	0	7	11	0	5.54628973	11.45164128	Sargasso
390	Pyruvate_Alanine_Serine_Interconversions	Bacteria	Carbohydrates	Central carbohydrate metabolism	3	1828	789	395.3610965	1448.373947	821.3949973	SEED
391	Pyruvate_Alanine_Serine_Interconversions	Eukaryota	Carbohydrates	Central carbohydrate metabolism	0	43	5	0	34.07006549	5.205291491	SEED
392	Queuosine	Archaea	RNA metabolism	RNA processing and modification	2	96	31	263.5740643	76.06340201	32.27280724	SEED
393	Queuosine	Bacteria	RNA metabolism	RNA processing and modification	10	1365	807	1317.870322	1081.526497	840.1340467	SEED
394	Queuosine	Eukaryota	RNA metabolism	RNA processing and modification	0	46	10	0	36.4470468	10.41058298	SEED
395	Quinolinate_Biosynthesis_from_Tryptophan	Bacteria	Secondary metabolism/active compounds	Biologically active compounds in metazoan cell defence and differentiation	0	48	48	0	38.03170101	49.97079831	Sargasso
396	Quinolinate_Biosynthesis_from_Tryptophan	Eukaryota	Secondary metabolism/active compounds	Biologically active compounds in metazoan cell defence and differentiation	0	3	2	0	2.376981313	2.082116596	Sargasso
397	Quorum_Sensing:_Autoinducer-2_Synthesis	Bacteria	Cell signaling	Quorum sensing	0	37	30	0	29.31610286	31.23174895	Sargasso
398	Resistance_to_beta-lactam	Bacteria	Virulence	Resistance to Antibiotics	0	51	0	0	40.40868232	0	SEED
399	Resistance_to_fluoroquinolones	Archaea	Virulence	Resistance to Antibiotics	5	21	28	658.9351608	16.63886919	29.14963235	Sargasso
400	Resistance_to_fluoroquinolones	Bacteria	Virulence	Resistance to Antibiotics	7	1221	1961	922.5092251	967.4313944	2041.515323	Sargasso
401	Resistance_to_fluoroquinolones	Eukaryota	Virulence	Resistance to Antibiotics	0	5	1	0	3.961635522	1.041058298	SEED
402	Riboflavin_biosynthesis	Bacteria	Cofactors, Vitamins, Prosthetic Groups, Pigments	Riboflavin, FMN, FAD	2	114	78	263.5740643	90.32528989	81.20254726	Sargasso
403	Riboflavin_metabolism	Archaea	Cofactors, Vitamins, Prosthetic Groups, Pigments	Riboflavin, FMN, FAD	22	188	71	2899.314707	148.9574956	73.91513917	SEED
404	Riboflavin_metabolism	Bacteria	Cofactors, Vitamins, Prosthetic Groups, Pigments	Riboflavin, FMN, FAD	13	2329	1890	1713.231418	1845.329826	1967.600184	Sargasso
405	Riboflavin_metabolism	Eukaryota	Cofactors, Vitamins, Prosthetic Groups, Pigments	Riboflavin, FMN, FAD	0	127	17	0	100.6255422	17.69799107	SEED
406	Ribonucleotide_reduction	Archaea	Nucleosides and Nucleotides	Empty	5	48	42	658.9351608	38.03170101	43.72444853	Sargasso
407	Ribonucleotide_reduction	Bacteria	Nucleosides and Nucleotides	Empty	7	1417	1257	922.5092251	1122.727507	1308.610281	Sargasso
408	Ribonucleotide_reduction	Eukaryota	Nucleosides and Nucleotides	Empty	0	30	108	0	23.76981313	112.4342962	Sargasso
409	Ribosome_LSU_bacterial	Bacteria	Protein Metabolism	Protein Biosynthesis	34	8074	4790	4480.759093	6397.24904	4986.669248	SEED
410	Ribosome_LSU_eukaryotic_and_archaeal	Archaea	Protein Metabolism	Protein Biosynthesis	65	650	149	8566.15709	515.0126178	155.1176864	SEED
411	Ribosome_LSU_eukaryotic_and_archaeal	Eukaryota	Protein Metabolism	Protein Biosynthesis	0	1995	29	0	1580.692573	30.19069065	SEED
412	Ribosome_SSU_bacterial	Bacteria	Protein Metabolism	Protein Biosynthesis	15	4453	2782	1976.805482	3528.232596	2896.224186	SEED
413	Ribosome_SSU_chloroplast	Eukaryota	Protein Metabolism	Protein Biosynthesis	0	40	2	0	31.69308417	2.082116596	SEED
414	Ribosome_SSU_eukaryotic_and_archaeal	Archaea	Protein Metabolism	Protein Biosynthesis	61	481	119	8039.008962	381.1093372	123.8859375	SEED
415	Ribosome_SSU_eukaryotic_and_archaeal	Eukaryota	Protein Metabolism	Protein Biosynthesis	0	1068	22	0	846.2053474	22.90328256	SEED
416	RNA_polymerase_archaeal	Archaea	RNA metabolism	Empty	7	206	79	922.5092251	163.2193835	82.24360556	SEED
417	RNA_polymerase_archaeal_initiation_factors	Archaea	RNA metabolism	Empty	11	91	79	1449.657354	72.10176649	82.24360556	Sargasso
418	RNA_polymerase_bacterial	Bacteria	RNA metabolism	Empty	5	1094	2457	658.9351608	866.8058521	2557.880239	Sargasso
419	RNA_polymerase_I	Eukaryota	RNA metabolism	Empty	0	174	15	0	137.8649162	15.61587447	SEED
420	RNA_polymerase_II	Eukaryota	RNA metabolism	Empty	0	214	161	0	169.5580003	167.610386	Sargasso
421	RNA_polymerase_II_initiation_factors	Eukaryota	RNA metabolism	Empty	1	517	20	131.7870322	409.6331129	20.82116596	SEED
422	RNA_polymerase_III	Eukaryota	RNA metabolism	Empty	0	262	20	0	207.5897013	20.82116596	SEED
423	serine_biosynthesis	Archaea	Amino Acids and Derivatives	Alanine, serine, and glycine	13	163	244	1713.231418	129.149318	254.0182248	Sargasso
424	serine_biosynthesis	Bacteria	Amino Acids and Derivatives	Alanine, serine, and glycine	7	1423	1173	922.5092251	1127.481469	1221.161384	Sargasso
425	serine_biosynthesis	Eukaryota	Amino Acids and Derivatives	Alanine, serine, and glycine	0	52	11	0	41.20100942	11.45164128	SEED
426	Serine_Biosynthesis	Archaea	Amino Acids and Derivatives	Alanine, serine, and glycine	13	166	244	1713.231418	131.5262993	254.0182248	Sargasso
427	Serine_Biosynthesis	Bacteria	Amino Acids and Derivatives	Alanine, serine, and glycine	7	1545	1257	922.5092251	1224.145376	1308.610281	Sargasso
428	Serine_Biosynthesis	Eukaryota	Amino Acids and Derivatives	Alanine, serine, and glycine	0	52	11	0	41.20100942	11.45164128	SEED
429	Serine_synthesis	Archaea	Amino Acids and Derivatives	Alanine, serine, and glycine	0	12	52	0	9.507925252	54.13503151	Sargasso
430	Serine_synthesis	Bacteria	Amino Acids and Derivatives	Alanine, serine, and glycine	0	264	246	0	209.1743555	256.1003414	Sargasso
431	Serine_synthesis	Eukaryota	Amino Acids and Derivatives	Alanine, serine, and glycine	0	4	1	0	3.169308417	1.041058298	SEED
432	Soluble_cytochromes_and_functionally_related_electron_carriers	Archaea	Oxidative Phosphorylation	Respiration	6	137	11	790.7221929	108.5488133	11.45164128	SEED
433	Soluble_cytochromes_and_functionally_related_electron_carriers	Bacteria	Oxidative Phosphorylation	Respiration	9	1383	568	1186.083289	1095.788385	591.3211134	SEED
434	Soluble_cytochromes_and_functionally_related_electron_carriers	Eukaryota	Oxidative Phosphorylation	Respiration	0	18	1	0	14.26188788	1.041058298	SEED
435	Sphingolipid_biosynthesis	Bacteria	Fatty Acids and Lipids	Phospholipids	0	26	3	0	20.60050471	3.123174895	SEED
436	Sphingolipid_biosynthesis	Eukaryota	Fatty Acids and Lipids	Phospholipids	0	147	7	0	116.4720843	7.287408088	SEED
437	SSU_Ribosomal_Proteins	Archaea	Protein Metabolism	Protein Biosynthesis	6	64	22	790.7221929	50.70893468	22.90328256	SEED
438	SSU_Ribosomal_Proteins	Bacteria	Protein Metabolism	Protein Biosynthesis	16	4496	2565	2108.592514	3562.302661	2670.314535	SEED
439	SSU_Ribosomal_Proteins	Eukaryota	Protein Metabolism	Protein Biosynthesis	0	153	2	0	121.226047	2.082116596	SEED
440	Succinate__dehydrogenase	Archaea	Oxidative Phosphorylation	Respiration	15	62	44	1976.805482	49.12428047	45.80656512	Sargasso
441	Succinate__dehydrogenase	Bacteria	Oxidative Phosphorylation	Respiration	4	1060	917	527.1481286	839.8667306	954.6504595	Sargasso
442	Succinate__dehydrogenase	Eukaryota	Oxidative Phosphorylation	Respiration	0	51	5	0	40.40868232	5.205291491	SEED
443	Sucrose_Metabolism	Archaea	Carbohydrates	Di- and oligosaccharides	0	20	5	0	15.84654209	5.205291491	SEED
444	Sucrose_Metabolism	Bacteria	Carbohydrates	Di- and oligosaccharides	19	2230	930	2503.953611	1766.889443	968.1842173	SEED
445	Sucrose_Metabolism	Eukaryota	Carbohydrates	Di- and oligosaccharides	0	230	64	0	182.235234	66.62773109	SEED
446	Sulfate_assimilation	Archaea	Sulfur Metabolism	Inorganic sulfur assibilation	1	43	23	131.7870322	34.07006549	23.94434086	SEED
447	Sulfate_assimilation	Bacteria	Sulfur Metabolism	Inorganic sulfur assibilation	3	1055	792	395.3610965	835.9050951	824.5181722	Sargasso
448	Sulfate_assimilation	Eukaryota	Sulfur Metabolism	Inorganic sulfur assibilation	0	98	40	0	77.64805622	41.64233193	SEED
449	Sulfur_Metabolism	Bacteria	Sulfur Metabolism	Inorganic sulfur assibilation	1	72	8	131.7870322	57.04755151	8.328466386	SEED
450	superpathway_of_fucose_and_rhamnose_degradation_	Archaea	Carbohydrates	Monosaccharides	7	25	0	922.5092251	19.80817761	0	SEED
451	superpathway_of_fucose_and_rhamnose_degradation_	Bacteria	Carbohydrates	Monosaccharides	0	595	211	0	471.4346271	219.6633009	SEED
452	superpathway_of_glutamate,_aspartate,_asparagine_biosynthisis	Archaea	Amino Acids and Derivatives	Glutamine, glutamate, aspartate, asparagine; ammonia assimilation	16	186	97	2108.592514	147.3728414	100.9826549	SEED
453	superpathway_of_glutamate,_aspartate,_asparagine_biosynthisis	Bacteria	Amino Acids and Derivatives	Glutamine, glutamate, aspartate, asparagine; ammonia assimilation	27	3062	2703	3558.249868	2426.105593	2813.98058	Sargasso
454	superpathway_of_glutamate,_aspartate,_asparagine_biosynthisis	Eukaryota	Amino Acids and Derivatives	Glutamine, glutamate, aspartate, asparagine; ammonia assimilation	0	198	64	0	156.8807667	66.62773109	SEED
455	superpathway_of_hexitol_degradation	Archaea	Carbohydrates	Sugar alcohols	0	12	0	0	9.507925252	0	SEED
456	superpathway_of_hexitol_degradation	Bacteria	Carbohydrates	Sugar alcohols	0	871	500	0	690.1169079	520.5291491	SEED
457	superpathway_of_hexitol_degradation	Eukaryota	Carbohydrates	Sugar alcohols	0	103	33	0	81.60969175	34.35492384	SEED
458	superpathway_of_ribose_and_deoxyribose_phosphate_metabolism	Archaea	Nucleosides and Nucleotides	Empty	10	82	19	1317.870322	64.97082255	19.78010767	SEED
459	superpathway_of_ribose_and_deoxyribose_phosphate_metabolism	Bacteria	Nucleosides and Nucleotides	Empty	9	2108	1435	1186.083289	1670.225536	1493.918658	Sargasso
460	superpathway_of_ribose_and_deoxyribose_phosphate_metabolism	Eukaryota	Nucleosides and Nucleotides	Empty	0	92	7	0	72.8940936	7.287408088	SEED
461	TCA_Cycle	Bacteria	Carbohydrates	Central carbohydrate metabolism	28	2005	1390	3690.0369	1588.615844	1447.071035	Sargasso
462	Terminal_cytochrome__oxidases	Archaea	Oxidative Phosphorylation	Respiration	6	22	0	790.7221929	17.4311963	0	SEED
463	Terminal_cytochrome__oxidases	Bacteria	Oxidative Phosphorylation	Respiration	7	1740	373	922.5092251	1378.649162	388.3147452	SEED
464	Terminal_cytochrome__oxidases	Eukaryota	Oxidative Phosphorylation	Respiration	0	12	2	0	9.507925252	2.082116596	SEED
465	Terminal_cytochrome_C_oxidases	Archaea	Oxidative Phosphorylation	Respiration	1	7	0	131.7870322	5.54628973	0	SEED
466	Terminal_cytochrome_C_oxidases	Bacteria	Oxidative Phosphorylation	Respiration	9	1193	1775	1186.083289	945.2462355	1847.878479	Sargasso
467	Terminal_cytochrome_C_oxidases	Eukaryota	Oxidative Phosphorylation	Respiration	0	48	21	0	38.03170101	21.86222426	SEED
468	Thermotoga_Alanine_Biosynthesis	Bacteria	Amino Acids and Derivatives	Alanine, serine, and glycine	6	985	337	790.7221929	780.4421978	350.8366465	SEED
469	Thermotoga_Alanine_Biosynthesis	Eukaryota	Amino Acids and Derivatives	Alanine, serine, and glycine	0	21	6	0	16.63886919	6.246349789	SEED
470	Thiamin_biosynthesis	Archaea	Cofactors, Vitamins, Prosthetic Groups, Pigments	Thiamine and thiamine pyrophosphate	22	333	82	2899.314707	263.8449257	85.36678045	SEED
471	Thiamin_biosynthesis	Bacteria	Cofactors, Vitamins, Prosthetic Groups, Pigments	Thiamine and thiamine pyrophosphate	27	3397	1111	3558.249868	2691.535173	1156.615769	SEED
472	Thiamin_biosynthesis	Eukaryota	Cofactors, Vitamins, Prosthetic Groups, Pigments	Thiamine and thiamine pyrophosphate	0	74	12	0	58.63220572	12.49269958	SEED
473	Thiamine_Biosynthesis	Bacteria	Cofactors, Vitamins, Prosthetic Groups, Pigments	Thiamine and thiamine pyrophosphate	1	40	9	131.7870322	31.69308417	9.369524684	SEED
474	Threonine_synthesis	Archaea	Amino Acids and Derivatives	Lysine, threonine, methionine, and cysteine	19	150	60	2503.953611	118.8490656	62.46349789	SEED
475	Threonine_synthesis	Bacteria	Amino Acids and Derivatives	Lysine, threonine, methionine, and cysteine	8	1070	952	1054.296257	847.7900016	991.0874999	Sargasso
476	Threonine_synthesis	Eukaryota	Amino Acids and Derivatives	Lysine, threonine, methionine, and cysteine	0	33	19	0	26.14679444	19.78010767	SEED
477	Threonine_to_Isoleucine	Archaea	Amino Acids and Derivatives	Lysine, threonine, methionine, and cysteine	3	98	120	395.3610965	77.64805622	124.9269958	Sargasso
478	Threonine_to_Isoleucine	Bacteria	Amino Acids and Derivatives	Lysine, threonine, methionine, and cysteine	23	1976	2507	3031.10174	1565.638358	2609.933154	Sargasso
479	Threonine_to_Isoleucine	Eukaryota	Amino Acids and Derivatives	Lysine, threonine, methionine, and cysteine	0	60	23	0	47.53962626	23.94434086	SEED
480	TNF_pathway	Eukaryota	Unclassified	Empty	0	37	1	0	29.31610286	1.041058298	SEED
481	Tocopherol_Biosynthesis	Bacteria	Cofactors, Vitamins, Prosthetic Groups, Pigments	Tocopherol	0	54	38	0	42.78566363	39.56021533	Sargasso
482	Tocopherol_Biosynthesis	Eukaryota	Cofactors, Vitamins, Prosthetic Groups, Pigments	Tocopherol	0	2	4	0	1.584654209	4.164233193	Sargasso
483	Transcription_factors_bacterial	Bacteria	RNA metabolism	Empty	14	2027	2059	1845.01845	1606.04704	2143.539036	Sargasso
484	Transcription_factors_cyanobacterial_RpoD-like_sigma_factors	Bacteria	RNA metabolism	Empty	0	93	151	0	73.6864207	157.199803	Sargasso
485	Translation_elongation_factors_eukaryotic_and_archaeal	Archaea	Protein Metabolism	Protein Biosynthesis	13	98	41	1713.231418	77.64805622	42.68339023	SEED
486	Translation_elongation_factors_eukaryotic_and_archaeal	Eukaryota	Protein Metabolism	Protein Biosynthesis	0	286	32	0	226.6055518	33.31386554	SEED
487	Translation_factors_bacterial	Bacteria	Protein Metabolism	Protein Biosynthesis	35	4594	3997	4612.546125	3639.950717	4161.110018	Sargasso
488	Translation_initiation_factors_eukaryotic_and_archaeal	Archaea	Protein Metabolism	Protein Biosynthesis	29	279	103	3821.823933	221.0592621	107.2290047	SEED
489	Translation_initiation_factors_eukaryotic_and_archaeal	Eukaryota	Protein Metabolism	Protein Biosynthesis	1	790	81	131.7870322	625.9384124	84.32572216	SEED
490	Trehalose_biosynthesis	Archaea	Carbohydrates	Di- and oligosaccharides	8	25	9	1054.296257	19.80817761	9.369524684	SEED
491	Trehalose_biosynthesis	Bacteria	Carbohydrates	Di- and oligosaccharides	11	1468	420	1449.657354	1163.136189	437.2444853	SEED
492	Trehalose_biosynthesis	Eukaryota	Carbohydrates	Di- and oligosaccharides	0	193	50	0	152.9191311	52.05291491	SEED
493	Tricarballylate_Utilization	Bacteria	Degradation/Utilization/Assimilation of Various Compounds	Empty	2	193	25	263.5740643	152.9191311	26.02645746	SEED
494	tRNA_aminoacylation	Archaea	RNA metabolism	Empty	38	542	286	5007.907222	429.4412905	297.7426733	SEED
495	tRNA_aminoacylation	Bacteria	RNA metabolism	Empty	33	4177	5563	4348.972061	3309.550315	5791.407313	Sargasso
496	tRNA_aminoacylation	Eukaryota	RNA metabolism	Empty	0	181	66	0	143.4112059	68.70984768	SEED
497	tRNA_processing	Archaea	RNA metabolism	Empty	18	208	60	2372.166579	164.8040377	62.46349789	SEED
498	tRNA_processing	Bacteria	RNA metabolism	Empty	18	2640	1859	2372.166579	2091.743555	1935.327376	Sargasso
499	tRNA_processing	Eukaryota	RNA metabolism	Empty	0	126	19	0	99.83321514	19.78010767	SEED
500	tRNA_splicing	Eukaryota	RNA metabolism	Empty	0	43	1	0	34.07006549	1.041058298	SEED
501	Trp_Synthesis	Archaea	Amino Acids and Derivatives	Aromatic amino acids and derivatives	28	180	110	3690.0369	142.6188788	114.5164128	SEED
502	Trp_Synthesis	Bacteria	Amino Acids and Derivatives	Aromatic amino acids and derivatives	22	2732	2194	2899.314707	2164.637649	2284.081906	Sargasso
503	Trp_Synthesis	Eukaryota	Amino Acids and Derivatives	Aromatic amino acids and derivatives	0	56	6	0	44.37031784	6.246349789	SEED
504	TTSS_chaperones	Bacteria	Virulence	Secretion	0	33	0	0	26.14679444	0	SEED
505	TTSS_effectors	Bacteria	Virulence	Secretion	0	54	0	0	42.78566363	0	SEED
506	TTSS_regulators	Bacteria	Virulence	Secretion	0	46	0	0	36.4470468	0	SEED
507	TTSS_translocators	Bacteria	Virulence	Secretion	0	22	0	0	17.4311963	0	SEED
508	TTSS_transporters	Bacteria	Virulence	Secretion	0	84	0	0	66.55547676	0	SEED
509	Type_II_secretion_system	Bacteria	Protein Metabolism	Protein Export and Secretion	10	776	446	1317.870322	614.845833	464.312001	SEED
510	Type_III_secretion_system	Bacteria	Protein Metabolism	Protein Export and Secretion	0	1105	15	0	875.5214503	15.61587447	SEED
511	Type_IV_secretion_system	Bacteria	Protein Metabolism	Protein Export and Secretion	0	233	22	0	184.6122153	22.90328256	SEED
512	Tyrosine_synthesis	Bacteria	Amino Acids and Derivatives	Aromatic amino acids and derivatives	4	416	208	527.1481286	329.6080754	216.540126	SEED
513	Tyrosine_synthesis	Eukaryota	Amino Acids and Derivatives	Aromatic amino acids and derivatives	0	32	10	0	25.35446734	10.41058298	SEED
514	Ubiquinone_Biosynthesis	Archaea	Cofactors, Vitamins, Prosthetic Groups, Pigments	Quinone cofactors	16	56	41	2108.592514	44.37031784	42.68339023	Sargasso
515	Ubiquinone_Biosynthesis	Bacteria	Cofactors, Vitamins, Prosthetic Groups, Pigments	Quinone cofactors	8	1339	730	1054.296257	1060.925993	759.9725577	SEED
516	Ubiquinone_Biosynthesis	Eukaryota	Cofactors, Vitamins, Prosthetic Groups, Pigments	Quinone cofactors	0	215	56	0	170.3503274	58.2992647	SEED
517	Ubiquinone_Menaquinone-cytochrome_c_reductase_complexes	Bacteria	Cofactors, Vitamins, Prosthetic Groups, Pigments	Quinone cofactors	5	315	500	658.9351608	249.5830379	520.5291491	Sargasso
518	Ubiquinone_Menaquinone-cytochrome_c_reductase_complexes	Eukaryota	Cofactors, Vitamins, Prosthetic Groups, Pigments	Quinone cofactors	0	40	9	0	31.69308417	9.369524684	SEED
519	UDP-N-acetylmuramate_from_Fructose-6-phosphate_Biosynthesis	Archaea	Carbohydrates	Aminosugars	6	60	46	790.7221929	47.53962626	47.88868172	Sargasso
520	UDP-N-acetylmuramate_from_Fructose-6-phosphate_Biosynthesis	Bacteria	Carbohydrates	Aminosugars	14	1980	1934	1845.01845	1568.807667	2013.406749	Sargasso
521	UDP-N-acetylmuramate_from_Fructose-6-phosphate_Biosynthesis	Eukaryota	Carbohydrates	Aminosugars	0	92	15	0	72.8940936	15.61587447	SEED
522	UDP-N-acetylmuramate_from_Fructose-6-phosphate_Biosynthesis_NMPDR	Bacteria	Carbohydrates	Aminosugars	17	1979	2154	2240.379547	1568.015339	2242.439574	Sargasso
523	V-Type_ATP_synthaase	Archaea	Oxidative Phosphorylation	ATP synthases	17	179	33	2240.379547	141.8265517	34.35492384	SEED
524	V-Type_ATP_synthaase	Bacteria	Oxidative Phosphorylation	ATP synthases	1	177	2	131.7870322	140.2418975	2.082116596	SEED
525	Valine_Biosynthesis	Bacteria	Amino Acids and Derivatives	Branhed-chain amino acids	0	71	88	0	56.25522441	91.61313024	Sargasso
526	Valine_Synthesis	Archaea	Amino Acids and Derivatives	Branhed-chain amino acids	2	93	112	263.5740643	73.6864207	116.5985294	Sargasso
527	Valine_Synthesis	Bacteria	Amino Acids and Derivatives	Branhed-chain amino acids	14	687	1007	1845.01845	544.3287207	1048.345706	Sargasso
528	Vibrio_Experimental_Type_III_secretion_system_	Bacteria	Virulence	Empty	0	360	44	0	285.2377576	45.80656512	SEED
529	Xanthine_to_Glycine	Bacteria	Unclassified	Empty	6	588	393	790.7221929	465.8883373	409.1359112	Sargasso
