# Supplementary material for: An application of statistics to comparative metagenomics
Source: BMC Bioinformatics. 2006 Mar 20;7:162. doi: 10.1186/1471-2105-7-162 (PMC1473205; doi:10.1186/1471-2105-7-162)
Supplement: Additional File 4 — Presence of subsystems in the AMD, Sargasso, and SEED samples in tab-separated text format. [file 1471-2105-7-162-S4.txt]

Rodriguez-Brito et al. Supplemental Table S2.
Significant differences between SEED, Sargasso, Whale fall, and Soil Metagenomes.
The first column shows the subsystem and the second column shows the sample in which the subsystem is over represented. 
All differences were calculated at 95% confidence with 20,000 repeats and a sample size of 20,000 proteins.


Subsystems Different between the SEED and the Whale Fall metagenomes.
Subsystem       Abundant in
Phytochromes	SEED
ABC transporter alkylphosphonate (TC 3.A.1.9.1)	SEED
Formate hydrogenase	SEED
ABC transporter heme (TC3.A.1.107.1)	SEED
Cobalamin synthesis	SEED
Hydrogenases	SEED
Transcription factors cyanobacterial RpoD-like sigma factors	SEED
Cyanobacterial CO2 uptake	SEED
L-ascorbate degradation	SEED
Bilin Biosynthesis	SEED
Test ADP-ribose	SEED
Steroid sulfates	SEED
Respiratory Complex I	SEED
Auxin biosynthesis	SEED
Carotenoids	SEED
Anthocyanin biosynthesis	SEED
Cannabinoid biosynthesis	SEED
Cholera toxin	SEED
Ribosome LSU chloroplast	SEED
Chlorophyll Biosynthesis	SEED
cysteine biosynthesis	SEED
Cytochrome B6-F complex	SEED
Carboxysome	SEED
Fe-S cluster assembly	SEED
Alkanesulfonates Utilization	SEED
Galactitol degradation	SEED
Galactose degradation	SEED
gram plus late competence	SEED
hpa catabolic pathway	SEED
Pterin biosynthesis	SEED
Hexitol degradation	SEED
Menaquinone and Phylloquinone Biosynthesis	SEED
Methanogenesis	SEED
Lactose degradation	SEED
Lignine biosynthesis	SEED
linker unit-arabinogalactan synthesis	SEED
Listeria surface proteins: Internalin-like proteins	SEED
Listeria surface proteins: LPXTG motif	SEED
ABC transporter glutamate aspartate (TC 3.A.1.3.4)	SEED
mannose and GDP-mannose metabolism	SEED
Menaquinone Biosynthesis	SEED
mycolic acid synthesis	SEED
N-Acetyl-D-Glucosamine Utilization	SEED
N-linked Glycosylation in Bacteria	SEED
Resistance to Vancomycin 	SEED
Inositol catabolism	SEED
P uptake (cyanobacteria)	SEED
NAD and NADP paper	SEED
Embden-Meyerhof and Gluconeogenesis Archaeal	SEED
Photosystem I	SEED
Photosystem II	SEED
Phycobilisome	SEED
Proteasome eukaryotic	SEED
V-Type ATP synthase	SEED
Capsular surface virulence antigen loci	SEED
Ribosome SSU chloroplast	SEED
Ribosome LSU bacterial	SEED
Ribosome LSU eukaryotic and archaeal	SEED
Ribosome SSU eukaryotic and archaeal	SEED
RNA polymerase archaeal	SEED
RNA polymerase I	SEED
RNA polymerase II	SEED
RNA polymerase II initiation factors	SEED
RNA polymerase III	SEED
Sucrose Metabolism	SEED
Sulfur Metabolism	SEED
Propanediol utilization	SEED
Thiamin biosynthesis	SEED
Vibrio Experimental Type III secretion system 	SEED
Soluble cytochromes and functionally related electron carriers	SEED
ABC transporter molybdenum (TC 3.A.1.8.1)	SEED
ABC transporter histidine lysine arginine ornithine (TC 3.A.1.3.1)	SEED
ABC transporter nickel (TC 3.A.1.5.3)	SEED
ABC transporter peptide (TC 3.A.1.5.5)	SEED
Translation elongation factors eukaryotic and archaeal	SEED
Translation initiation factors eukaryotic and archaeal	SEED
Toluene degradation	SEED
Alkanesulfonate assimilation	SEED
Phenylpropanoid compound degradation	SEED
Naphtalene and antracene degradation	SEED
Transport of Nickel and Cobalt	SEED
RNA polymerase chloroplast	SEED
Phosphoglycerate mutase protein family	SEED
Terminal cytochrome oxidases	SEED
Ribosome LSU mitochondrial	SEED
Siderophore Yersiniabactin Biosynthesis	SEED
Ribosome SSU mitochondrial	SEED
Siderophore enterobactin biosynthesis	SEED
tRNA aminoacylation, mitochondrial	SEED
Inorganic Sulfur Assimilation	SEED
CbiQO-type ABC transporter systems	SEED
DNA repair and recombination eukaryotic	SEED
Rrf2 family transcriptional regulators	SEED
Siderophore enterobactin biosynthesis and ferric enterbactin transport	SEED
Phenylpropionate Degradation	SEED
Capsular heptose biosynthesis	SEED
NiFe hydrogenase maturation	SEED
Methanogenesis from methylated compounds	SEED
Archaeal Flagellum	SEED
Coenzyme F420-H2 dehydrogenase (methanophenazine)	SEED
Coenzyme F420 synthesis	SEED
The Tartronate Semialdehyde Hub	SEED
Heme-bound Iron Scavenge Pathway	SEED
Glycerol fermenation to 1,3-propanediol	SEED
Intercellular adhesion SA	SEED
Streptococcal Mga Regulon	SEED
Streptococcus pyogenes Virulome	SEED
Dehydrogenase complexes	SEED
ABC transporter branched-chain amino acid (TC 3.A.1.4.1)	whale
Valine degradation	whale
TCA Cycle	whale
DNA-replication	whale
ABC transporter macrolide	whale
Acetogenesis from Pyruvate	whale
Ammonia assimilation	whale
Arginine Biosynthesis	whale
Betaine biosynthesis	whale
Butyrate and Butanol Acetone fermentation	whale
glyoxylate degradation	whale
De Novo Purine Biosynthesis	whale
fatty acid metabolism	whale
fatty acid oxidation pathway	whale
FMN and FAD biosynthesis	whale
Glutamate biosynthesis	whale
HMG CoA Synthesis	whale
Isoprenoid Biosynthesis	whale
Leucine Biosynthesis v2	whale
Leucine Degradation and HMG-CoA Metabolism	whale
Lysine Biosynthesis DAP Pathway	whale
Respiratory dehydrogenases 1	whale
Methylcitrate cycle	whale
Porphyrin, Heme, and Siroheme Biosynthesis	whale
ppGpp biosynthesis	whale
Anaerobic respiratory reductases	whale
Methylglyoxal Metabolism	whale
Resistance to fluoroquinolones	whale
Riboflavin metabolism	whale
RNA polymerase bacterial	whale
Protein degradation	whale
Glutamate, aspartate and asparagine biosynthisis	whale
tRNA aminoacylation	whale
Benzoate catabolism	whale
Valine Biosynthesis	whale
Translation factors bacterial	whale
Protocatechuate branch of beta-ketoadipate pathway	whale
Asp-Glu-tRNA(Asn-Gln) transamidation	whale
n-Phenylalkanoic acid degradation	whale
Anaerobic benzoate metabolism	whale
ABC transporter putrescine (TC 3.A.1.11.2)	whale
Isoleucine degradation	whale
Teichoic acid Biosynthesis	whale
SA:14-24	whale
Peptidoglycan Biosynthesis	whale
Phenylacetate pathway of aromatic compound degradation	whale
Arginine Putrescine and 4-aminobutyrate degradation	whale
Branched-Chain Amino Acid Biosynthesis	whale
ABC transporter polyamine putrescine spermidine (TC 3.A.1.11.1)	whale
FMN and FAD biosynthesis in pathogens	whale
Proline Catabolism	whale
NusA-TFII Cluster	whale
Glycine cleavage system	whale
Universal GTPases	whale
Pyruvate metabolism I: anaplerotic reactions, PEP	whale
Proteolysis in bacteria, ATP-dependent	whale


Subsystems Different between the Sargasso and Farm metagenomes.
Subsystem       Abundant in
Transcription factors cyanobacterial RpoD-like sigma factors	Sargasso
Acetogenesis from Pyruvate	Sargasso
Allantoin degradation	Sargasso
Ammonia assimilation	Sargasso
Steroid sulfates	Sargasso
Auxin biosynthesis	Sargasso
Carotenoids	Sargasso
Ribosome LSU chloroplast	Sargasso
Chorismate Synthesis	Sargasso
Cytochrome B6-F complex	Sargasso
De Novo Purine Biosynthesis	Sargasso
De Novo Pyrimidine Synthesis	Sargasso
Fatty Acid Biosynthesis FASII	Sargasso
Folate Biosynthesis	Sargasso
Glutamate biosynthesis	Sargasso
Tryptophan synthesis	Sargasso
Heterofermentative lactate fermentation	Sargasso
Histidine Biosynthesis	Sargasso
Homofermentative lactate fermentation	Sargasso
hpa catabolic pathway	Sargasso
Leucine Biosynthesis v2	Sargasso
Tyrosine synthesis	Sargasso
ABC transporter glutamate aspartate (TC 3.A.1.3.4)	Sargasso
Lipid A biosynthesis	Sargasso
methanopterin biosynthesis	Sargasso
Methionine Biosynthesis	Sargasso
mycolic acid synthesis	Sargasso
N-linked Glycosylation in Bacteria	Sargasso
P uptake (cyanobacteria)	Sargasso
Embden-Meyerhof and Gluconeogenesis Archaeal	Sargasso
Photosystem I	Sargasso
Photosystem II	Sargasso
Phycobilisome	Sargasso
Proline Synthesis	Sargasso
Capsular surface virulence antigen loci	Sargasso
Fermentations: Homofermentative lactate fermentation	Sargasso
Pyruvate Alanine Serine Interconversions	Sargasso
Quorum Sensing: Autoinducer-2 Synthesis	Sargasso
Ribosome SSU chloroplast	Sargasso
Ribonucleotide reduction	Sargasso
Ribosome LSU bacterial	Sargasso
Ribosome LSU eukaryotic and archaeal	Sargasso
Ribosome SSU bacterial	Sargasso
Ribosome SSU eukaryotic and archaeal	Sargasso
RNA polymerase bacterial	Sargasso
RNA polymerase II	Sargasso
RNA polymerase III	Sargasso
Sulfur Metabolism	Sargasso
CMP-N-acetylneuraminate Biosynthesis	Sargasso
Glutamate, aspartate and asparagine biosynthisis	Sargasso
Thiamin biosynthesis	Sargasso
UDP-N-acetylmuramate from Fructose-6-phosphate Biosynthesis	Sargasso
Vibrio Experimental Type III secretion system 	Sargasso
Quinate degradation	Sargasso
ABC transporter glutamine (TC 3.A.1.3.2)	Sargasso
Translation elongation factors eukaryotic and archaeal	Sargasso
ABC transporter L-proline glycine betaine (TC 3.A.1.12.1)	Sargasso
Translation initiation factors eukaryotic and archaeal	Sargasso
Toluene degradation	Sargasso
Phenylpropanoid compound degradation	Sargasso
Anaerobic benzoate metabolism	Sargasso
Naphtalene and antracene degradation	Sargasso
Urea decomposition	Sargasso
RNA polymerase chloroplast	Sargasso
Utilization of glutathione as a sulphur source	Sargasso
Ribosome LSU mitochondrial	Sargasso
Ribosome SSU mitochondrial	Sargasso
Branched-Chain Amino Acid Biosynthesis	Sargasso
tRNA aminoacylation, mitochondrial	Sargasso
ABC transporter polyamine putrescine spermidine (TC 3.A.1.11.1)	Sargasso
Coenzyme F420-H2 dehydrogenase (methanophenazine)	Sargasso
Glycine cleavage system	Sargasso
Dehydrogenase complexes	Sargasso
ABC transporter branched-chain amino acid (TC 3.A.1.4.1)	farm
ABC transporter dipeptide (TC 3.A.1.5.2)	farm
ABC transporter ferrichrome (TC 3.A.1.14.3)	farm
Formate hydrogenase	farm
ABC transporter macrolide	farm
Terminal cytochrome C oxidases	farm
Colanic acid biosynthesis	farm
Cyanobacterial Circadian Clock	farm
Pentose phosphate pathway	farm
Denitrification	farm
DNA Repair Base Excision	farm
Carboxysome	farm
Ubiquinone Biosynthesis	farm
fatty acid oxidation pathway	farm
Flagellum	farm
Histidine Degradation	farm
Listeria Pathogenicity Island LIPI-1 extended	farm
Respiratory dehydrogenases 1	farm
Mannose-sensitive hemagglutinin type 4 pilus	farm
Nitrosative stress	farm
Anaerobic respiratory reductases	farm
Sucrose Metabolism	farm
tRNA processing	farm
Pyrroloquinoline Quinone biosynthesis	farm
Ethanolamine utilization	farm
Transcription factors bacterial	farm
Translation factors bacterial	farm
ABC transporter oligopeptide (TC 3.A.1.5.1)	farm
P-type ATPase transporter potassium (TC 3.A.3.7.1)	farm
Catechol branch of beta-ketoadipate pathway	farm
Teichoic acid Biosynthesis	farm
SA:14-24	farm
Peptidoglycan Biosynthesis	farm
ABC transporter ribose (TC 3.A.1.2.1)	farm
N-heterocyclic aromatic compound degradation	farm
Nitrate and nitrite ammonification	farm
Membrane-bound Ni, Fe-hydrogenase	farm
Siderophore Yersiniabactin Biosynthesis	farm
Bacterial Chemotaxis	farm
Sodium Hydrogen Antiporter	farm
NusA-TFII Cluster	farm
Universal GTPases	farm
Proteolysis in bacteria, ATP-dependent	farm


Subsystems Different between the Sargasso and the Whale Fall metagenomes.
Subsystem       Abundant in
ABC transporter branched-chain amino acid (TC 3.A.1.4.1)	Sargasso
Transcription factors cyanobacterial RpoD-like sigma factors	Sargasso
Allantoin degradation	Sargasso
Ammonia assimilation	Sargasso
Steroid sulfates	Sargasso
Respiratory Complex I	Sargasso
Auxin biosynthesis	Sargasso
Carotenoids	Sargasso
Calvin-Benson cycle	Sargasso
Ribosome LSU chloroplast	Sargasso
Chorismate Synthesis	Sargasso
coenzyme M biosynthesis	Sargasso
Cytochrome B6-F complex	Sargasso
De Novo Purine Biosynthesis	Sargasso
De Novo Pyrimidine Synthesis	Sargasso
dTDP-rhamnose synthesis	Sargasso
Fatty Acid Biosynthesis FASII	Sargasso
Fe-S cluster assembly	Sargasso
Folate Biosynthesis	Sargasso
Galactose degradation	Sargasso
Tryptophan synthesis	Sargasso
Histidine Biosynthesis	Sargasso
Homofermentative lactate fermentation	Sargasso
hpa catabolic pathway	Sargasso
Hexitol degradation	Sargasso
Ketogluconate metabolism	Sargasso
linker unit-arabinogalactan synthesis	Sargasso
ABC transporter glutamate aspartate (TC 3.A.1.3.4)	Sargasso
methanopterin biosynthesis	Sargasso
mycolic acid synthesis	Sargasso
N-Acetyl-D-Glucosamine Utilization	Sargasso
N-linked Glycosylation in Bacteria	Sargasso
Inositol catabolism	Sargasso
P uptake (cyanobacteria)	Sargasso
Embden-Meyerhof and Gluconeogenesis Archaeal	Sargasso
Photosystem I	Sargasso
Photosystem II	Sargasso
Phycobilisome	Sargasso
Capsular surface virulence antigen loci	Sargasso
Fermentations: Homofermentative lactate fermentation	Sargasso
Quorum Sensing: Autoinducer-2 Synthesis	Sargasso
Ribosome SSU chloroplast	Sargasso
Ribosome LSU bacterial	Sargasso
Ribosome LSU eukaryotic and archaeal	Sargasso
Ribosome SSU bacterial	Sargasso
Ribosome SSU eukaryotic and archaeal	Sargasso
RNA polymerase bacterial	Sargasso
RNA polymerase II	Sargasso
RNA polymerase III	Sargasso
Sulfur Metabolism	Sargasso
Thiamin biosynthesis	Sargasso
UDP-N-acetylmuramate from Fructose-6-phosphate Biosynthesis	Sargasso
Vibrio Experimental Type III secretion system 	Sargasso
Quinate degradation	Sargasso
ABC transporter glutamine (TC 3.A.1.3.2)	Sargasso
Ubiquinone Menaquinone-cytochrome c reductase complexes	Sargasso
Translation elongation factors eukaryotic and archaeal	Sargasso
ABC transporter L-proline glycine betaine (TC 3.A.1.12.1)	Sargasso
Translation initiation factors eukaryotic and archaeal	Sargasso
Toluene degradation	Sargasso
Phenylpropanoid compound degradation	Sargasso
RNA polymerase chloroplast	Sargasso
Utilization of glutathione as a sulphur source	Sargasso
Ribosome LSU mitochondrial	Sargasso
Ribosome SSU mitochondrial	Sargasso
tRNA aminoacylation, mitochondrial	Sargasso
Inorganic Sulfur Assimilation	Sargasso
Capsular heptose biosynthesis	Sargasso
Coenzyme F420-H2 dehydrogenase (methanophenazine)	Sargasso
Glycine cleavage system	Sargasso
Dehydrogenase complexes	Sargasso
ABC transporter dipeptide (TC 3.A.1.5.2)	whale
ABC transporter ferric enterobactin (TC 3.A.1.14.2)	whale
ABC transporter ferrichrome (TC 3.A.1.14.3)	whale
Valine degradation	whale
Cobalamin synthesis	whale
ABC transporter macrolide	whale
Cyanobacterial Circadian Clock	whale
Biotin biosynthesis	whale
Butyrate and Butanol Acetone fermentation	whale
Denitrification	whale
fatty acid metabolism	whale
fatty acid oxidation pathway	whale
Flagellum	whale
Glutathione Redox Metabolism	whale
Histidine Degradation	whale
Leucine Degradation and HMG-CoA Metabolism	whale
Respiratory dehydrogenases 1	whale
Mannose-sensitive hemagglutinin type 4 pilus	whale
Nitrosative stress	whale
Anaerobic respiratory reductases	whale
Riboflavin metabolism	whale
Protein degradation	whale
Sulfate assimilation	whale
Propanediol utilization	whale
Pyrroloquinoline Quinone biosynthesis	whale
Benzoate catabolism	whale
ABC transporter iron(III) dicitrate (TC 3.A.1.14.1)	whale
P-type ATPase transporter potassium (TC 3.A.3.7.1)	whale
Lipid A modifications	whale
Protocatechuate branch of beta-ketoadipate pathway	whale
Catechol branch of beta-ketoadipate pathway	whale
Homogentisate pathway of aromatic compound degradation	whale
n-Phenylalkanoic acid degradation	whale
Isoleucine degradation	whale
Teichoic acid Biosynthesis	whale
Phenylacetate pathway of aromatic compound degradation	whale
Nitrate and nitrite ammonification	whale
Membrane-bound Ni, Fe-hydrogenase	whale
Terminal cytochrome oxidases	whale
Arginine Putrescine and 4-aminobutyrate degradation	whale
Na(+)-translocating NADH-quinone oxidoreductase and rnf-like group of electron transport complexes	whale
Bacterial Chemotaxis	whale
EC49-61	whale
Sodium Hydrogen Antiporter	whale
NAD and NADP cofactor biosynthesis in pathogens	whale
DNA repair, bacterial	whale


Subsystems Different between the SEED and Farm metagenomes.
Subsystem       Abundant in
ABC transporter alkylphosphonate (TC 3.A.1.9.1)	SEED
ABC transporter ferric enterobactin (TC 3.A.1.14.2)	SEED
ABC transporter heme (TC3.A.1.107.1)	SEED
Cobalamin synthesis	SEED
Hydrogenases	SEED
Transcription factors cyanobacterial RpoD-like sigma factors	SEED
L-ascorbate degradation	SEED
Bilin Biosynthesis	SEED
Test ADP-ribose	SEED
Steroid sulfates	SEED
Auxin biosynthesis	SEED
Bacterial motility:Gliding 	SEED
Carotenoids	SEED
Biotin biosynthesis	SEED
Anthocyanin biosynthesis	SEED
Cannabinoid biosynthesis	SEED
Cholera toxin	SEED
Ribosome LSU chloroplast	SEED
Chlorophyll Biosynthesis	SEED
cysteine biosynthesis	SEED
Cytochrome B6-F complex	SEED
Fe-S cluster assembly	SEED
Folate Biosynthesis	SEED
gram plus late competence	SEED
Homofermentative lactate fermentation	SEED
hpa catabolic pathway	SEED
Pterin biosynthesis	SEED
Menaquinone and Phylloquinone Biosynthesis	SEED
Methanogenesis	SEED
Lignine biosynthesis	SEED
Listeria surface proteins: Internalin-like proteins	SEED
Listeria surface proteins: LPXTG motif	SEED
ABC transporter glutamate aspartate (TC 3.A.1.3.4)	SEED
Menaquinone Biosynthesis	SEED
mycolic acid synthesis	SEED
N-Acetyl-D-Glucosamine Utilization	SEED
N-linked Glycosylation in Bacteria	SEED
Resistance to Vancomycin 	SEED
P uptake (cyanobacteria)	SEED
Photosystem I	SEED
Photosystem II	SEED
Phycobilisome	SEED
Proteasome eukaryotic	SEED
V-Type ATP synthase	SEED
Capsular surface virulence antigen loci	SEED
Fermentations: Homofermentative lactate fermentation	SEED
Pyruvate Alanine Serine Interconversions	SEED
Ribosome SSU chloroplast	SEED
Ribosome LSU bacterial	SEED
Ribosome LSU eukaryotic and archaeal	SEED
Ribosome SSU bacterial	SEED
Ribosome SSU eukaryotic and archaeal	SEED
RNA polymerase archaeal	SEED
RNA polymerase I	SEED
RNA polymerase II	SEED
RNA polymerase II initiation factors	SEED
RNA polymerase III	SEED
Sulfur Metabolism	SEED
Biphenyl Degradation	SEED
Propanediol utilization	SEED
Thiamin biosynthesis	SEED
Vibrio Experimental Type III secretion system 	SEED
Soluble cytochromes and functionally related electron carriers	SEED
ABC transporter molybdenum (TC 3.A.1.8.1)	SEED
ABC transporter histidine lysine arginine ornithine (TC 3.A.1.3.1)	SEED
ABC transporter iron(III) dicitrate (TC 3.A.1.14.1)	SEED
ABC transporter nickel (TC 3.A.1.5.3)	SEED
ABC transporter peptide (TC 3.A.1.5.5)	SEED
Translation elongation factors eukaryotic and archaeal	SEED
ABC transporter L-proline glycine betaine (TC 3.A.1.12.1)	SEED
Translation initiation factors eukaryotic and archaeal	SEED
Toluene degradation	SEED
Alkanesulfonate assimilation	SEED
Phenylpropanoid compound degradation	SEED
Naphtalene and antracene degradation	SEED
Transport of Nickel and Cobalt	SEED
Urea decomposition	SEED
RNA polymerase chloroplast	SEED
Phosphoglycerate mutase protein family	SEED
Terminal cytochrome oxidases	SEED
Ribosome LSU mitochondrial	SEED
Ribosome SSU mitochondrial	SEED
Siderophore enterobactin biosynthesis	SEED
tRNA aminoacylation, mitochondrial	SEED
Inorganic Sulfur Assimilation	SEED
CbiQO-type ABC transporter systems	SEED
DNA repair and recombination eukaryotic	SEED
Rrf2 family transcriptional regulators	SEED
Na(+)-translocating NADH-quinone oxidoreductase and rnf-like group of electron transport complexes	SEED
Siderophore enterobactin biosynthesis and ferric enterbactin transport	SEED
Phenylpropionate Degradation	SEED
Methanogenesis from methylated compounds	SEED
Archaeal Flagellum	SEED
Coenzyme F420-H2 dehydrogenase (methanophenazine)	SEED
Bacterial Apoptosis	SEED
Malonate decarboxylase	SEED
Heme-bound Iron Scavenge Pathway	SEED
Citrate Metabolism, Transport, and Regulation	SEED
Dehydrogenase complexes	SEED
ABC transporter branched-chain amino acid (TC 3.A.1.4.1)	farm
Valine degradation	farm
TCA Cycle	farm
ABC transporter macrolide	farm
Colanic acid biosynthesis	farm
Cyanobacterial Circadian Clock	farm
Butyrate and Butanol Acetone fermentation	farm
Pentose phosphate pathway	farm
glyoxylate degradation	farm
DNA Repair Base Excision	farm
fatty acid metabolism	farm
fatty acid oxidation pathway	farm
Succinate dehydrogenase	farm
HMG CoA Synthesis	farm
Leucine Degradation and HMG-CoA Metabolism	farm
Respiratory dehydrogenases 1	farm
Mannose-sensitive hemagglutinin type 4 pilus	farm
ppGpp biosynthesis	farm
Methylglyoxal Metabolism	farm
Glutamate, aspartate and asparagine biosynthisis	farm
tRNA processing	farm
tRNA aminoacylation	farm
Valine Biosynthesis	farm
Ethanolamine utilization	farm
Transcription factors bacterial	farm
Translation factors bacterial	farm
Asp-Glu-tRNA(Asn-Gln) transamidation	farm
Anaerobic benzoate metabolism	farm
Isoleucine degradation	farm
Teichoic acid Biosynthesis	farm
SA:14-24	farm
Peptidoglycan Biosynthesis	farm
ABC transporter ribose (TC 3.A.1.2.1)	farm
N-heterocyclic aromatic compound degradation	farm
Phenylacetate pathway of aromatic compound degradation	farm
Nitrate and nitrite ammonification	farm
Proline Catabolism	farm
NusA-TFII Cluster	farm
Glycine cleavage system	farm
Universal GTPases	farm
Proteolysis in bacteria, ATP-dependent	farm


Subsystems Different between the Farm and Whale Fall metagenomes.
Subsystem       Abundant in
Phytochromes	farm
ABC transporter branched-chain amino acid (TC 3.A.1.4.1)	farm
Formate hydrogenase	farm
ABC transporter macrolide	farm
Cyanobacterial CO2 uptake	farm
Respiratory Complex I	farm
Cyanobacterial Circadian Clock	farm
Pentose phosphate pathway	farm
DNA Repair Base Excision	farm
dTDP-rhamnose synthesis	farm
Carboxysome	farm
Galactose degradation	farm
linker unit-arabinogalactan synthesis	farm
Respiratory dehydrogenases 1	farm
Inositol catabolism	farm
Sucrose Metabolism	farm
tRNA processing	farm
Trehalose biosynthesis	farm
Ethanolamine utilization	farm
Transcription factors bacterial	farm
Translation factors bacterial	farm
P-type ATPase transporter potassium (TC 3.A.3.7.1)	farm
Teichoic acid Biosynthesis	farm
SA:14-24	farm
ABC transporter ribose (TC 3.A.1.2.1)	farm
Nitrate and nitrite ammonification	farm
Siderophore Yersiniabactin Biosynthesis	farm
Coenzyme F420 synthesis	farm
NusA-TFII Cluster	farm
Universal GTPases	farm
Valine degradation	whale
Cobalamin synthesis	whale
Acetogenesis from Pyruvate	whale
Arginine Biosynthesis	whale
Butyrate and Butanol Acetone fermentation	whale
fatty acid metabolism	whale
fatty acid oxidation pathway	whale
Glutamate biosynthesis	whale
Tryptophan synthesis	whale
Histidine Biosynthesis	whale
Isoprenoid Biosynthesis	whale
Leucine Degradation and HMG-CoA Metabolism	whale
Polyamine Metabolism	whale
Pyruvate Alanine Serine Interconversions	whale
Anaerobic respiratory reductases	whale
Resistance to fluoroquinolones	whale
Riboflavin metabolism	whale
Ribosome LSU bacterial	whale
RNA polymerase bacterial	whale
ABC transporter iron(III) dicitrate (TC 3.A.1.14.1)	whale
Protocatechuate branch of beta-ketoadipate pathway	whale
n-Phenylalkanoic acid degradation	whale
ABC transporter putrescine (TC 3.A.1.11.2)	whale
Isoleucine degradation	whale
Phenylacetate pathway of aromatic compound degradation	whale
Arginine Putrescine and 4-aminobutyrate degradation	whale
Na(+)-translocating NADH-quinone oxidoreductase and rnf-like group of electron transport complexes	whale
ABC transporter polyamine putrescine spermidine (TC 3.A.1.11.1)	whale
Citrate Metabolism, Transport, and Regulation	whale
Pyruvate metabolism I: anaplerotic reactions, PEP	whale
